# Supplementary material for: Integrated transcriptomics, proteomics, and functional analysis to characterize the tissue‐specific small extracellular vesicle network of breast cancer
Source: MedComm (2020). 2023 Dec 3;4(6):e433. doi: 10.1002/mco2.433 (PMC10694390; doi:10.1002/mco2.433)
Supplement: Supplementary file 2 — Supporting Information [file MCO2-4-e433-s002.xlsx]

## Sheet: Sheet1
Table S2. List of cancer-specific sEV mRNAs through paired single-sample comparison (T-sEVs versus N-sEVs)
BC#33	BC#35	BC#40	BC#59	BC#60	BC#61	BC#62	at least 4 patients
MAST2	KIF26B	CDC42EP2	KRTCAP2	MAST2	KLHL17	GAN	EPCAM
ZNF32	LRRC26	KIF26B	AC093525.2	H1-4	KIF26B	LDB2	KRT19
MRPL49	KRTCAP2	LRRC26	MELK	KRTCAP2	EIF4ENIF1	ATP6V1E2	SCD
KIF26B	ELAPOR2	SZRD1	Human_newGene_56660	ACTR1B	LRRC26	ZCCHC13	HLA-DRA
LRRC26	AL136295.1	LRIG2	ITM2C	LRP5	KRTCAP2	WDR64	H3C15
VAMP8	MTOR	MCMBP	CKMT1B	ALPK2	CCT3	KIF26B	H2AC11
ARHGEF26	SHANK1	VCPIP1	THEMIS	UBE2J2	DIRAS3	EIF4ENIF1	H3C14
Human_newGene_768284	TOB2	CACNB3	TLR9	RNPEP	VAMP8	ARPC2	Human_newGene_227397
MTOR	PTGIS	TOB1	Human_newGene_140191	KRT31	ACTR1B	CCT3	SLC44A4
ALPK2	SMIM35	YOD1	CYP21A2	Human_newGene_67804	EMP2	VAMP8	SPOCK2
LRIG2	Human_newGene_139005	CHM	GMFG	SEMA3B	AL136295.1	VPS35	H2BC5
VCPIP1	SERPINE2	RAB11FIP5	Human_newGene_1155125	CHM	INVS	ACTR1B	TFF1
PRMT3	ZFAND4	CD2AP	Human_newGene_1397278	ZBTB43	CDH26	KCTD11	H2AC17
UBE2J2	YME1L1	POMT2	PIK3CG	MIER2	PTGIS	Human_newGene_768284	KRT8
TBC1D23	CYP21A2	CYBC1	SEMA3B	IRF2	TWF2	LRP5	ATP2A3
SERPINE2	TUBG2	SLC30A8	SMPD2	ANAPC1	NUFIP1	AC093525.2	GPSM3
TMEM80	ZCWPW1	HLA-DPA1	CACNG4	ACO1	CACNB3	MYOM1	TOP2A
THEMIS	COPZ1	CALML5	EBP	TMEM189	TEP1	MAGEB3	SLC2A1
BTBD1	Human_newGene_1739387	SVIP	BRI3BP	FLT4	SIX5	LRIG2	H3C2
AP2S1	CHM	CES3	DNA2	PCDHGA11	ZFAND4	DRAP1	BRF2
MBTPS2	SMYD5	KSR1	OVCA2	Human_newGene_1195008	GFOD2	TOB2	H2BC15
SMPD2	RAB11FIP5	AMMECR1	MIXL1	SNAP29	MAP3K10	TBC1D23	FYB1
Human_newGene_1739387	CCDC142	NLRP2	PFKFB4	ALDH3B2	PRPF38B	CD99	CBX4
RAB11FIP5	NCBP2	TSPYL1	CDC25A	PPP2R1A	TUBG2	Human_newGene_139005	LTF
DYSF	CGRRF1	COG2	CHRNE	VEGFA	AP2S1	SLC29A3	LRRN2
BRI3BP	LRCH4	KDM6A	SYN1	SENP7	COPZ1	PEX3	GTF3C2
LRCH4	Human_newGene_254507	EME2	GDF15	NFIX	PIK3CG	AHCTF1	FCGBP
DNA2	CACNA1H	TESMIN	HLA-DPA1	FAM102A	GEMIN7	YME1L1	ABRACL
OVCA2	OVCA2	ALDH3B2	Human_newGene_318492	MYADM	SEMA3B	Human_newGene_67804	IRF2BPL
LRRC37B	BCL7B	ZNF48	JSRP1	SLC25A1	SMPD2	GFOD2	CLDN4
TBL2	POMT2	SPTLC1	PSMB9	CLVS2	CACNG4	MSRB3	SPATS2
CYBC1	IRF2	PARP9	HMGA1	UBE2Q1	CHM	NPAS1	SERHL2
SLC66A1	Human_newGene_1623920	GSAP	Human_newGene_662412	GRHL2	RAB11FIP5	CYP4F2	CCDC88C
ANAPC1	CFAP251	EOGT	OSM	C4orf50	EBP	BTBD1	KIF26B
EMC6	TBX10	Human_newGene_165941	SPAG4	NAPA	NCBP2	GSTM1	UNC5B
CRCP	RPS28	Human_newGene_227305	ABCA7	CLDN12	BRI3BP	Human_newGene_776596	MICOS10
GDF15	TAF1L	UBE2Q1	TSPYL1	FLNA	SLC39A9	COPZ1	TESMIN
MED30	PGPEP1	RABAC1	ADAMDEC1	SHANK2	AURKC	SMYD5	COL16A1
SLC30A8	MED30	SYNGR2	Human_newGene_1311266	MACROH2A1	CD2AP	EBP	PLVAP
CNOT8	SSUH2	CNP	COMTD1	CLEC4E	Human_newGene_662302	Human_newGene_1465234	VWF
FLT4	GCNT4	CD3EAP	RIMS4	ADAMTS6	CACNA1H	CLEC6A	TPD52
HLA-DPA1	TSNARE1	SHANK2	PTPRCAP	SOS2	DNA2	SLC39A9	SPDEF
TSNARE1	MCPH1	PPARA	Human_newGene_1739645	SH3BP4	MIER2	CD2AP	MRPL12
PSMB9	PSMB9	CHD4	CLC	SNX33	MFSD6L	LRCH4	TYMP
ASCC1	ASCC1	CDC42EP3	PARP9	ARRB1	TTC13	FAM76B	H1-5
TBC1D8B	HMGA1	TNRC18	FAM78A	CUL7	GALNT2	L3MBTL2	RRM2
PDZD4	Human_newGene_1066842	ZNF35	Human_newGene_892538	CYSTM1	PEX6	MIER2	SLC27A4
KSR1	Human_newGene_1195008	MPPE1	Human_newGene_266464	ACVR1B	TRIM68	Human_newGene_472855	GRN
DHX8	CDKN2A	GLMP	CLDN15	OS9	CYBC1	NQO2	TDG
SLC35C2	Human_newGene_288492	BDH2	ABHD2	RAB1B	ATP6V0D2	GALNT2	HLA-DMA
CDKN2B	Human_newGene_1684584	PICK1	AC098650.1	SLC2A8	GDF15	TRIM68	COX6C
CDKN2A	TRABD2B	ZBED8	PLK1	BNC2	QPCTL	TPRX1	FCGR3A
CXCL16	SUPV3L1	PIGV	CCDC185	HUWE1	ABCB4	IRF2	MTHFD2
CDK18	Human_newGene_1730888	SF3B4	ARPC1B	TSPAN7	FLT4	RPS28	H3C11
SUPV3L1	Human_newGene_1730889	CHN1	ASF1B	OCLN	HLA-DPA1	TAF1L	CBL
FAM122C	TESMIN	SSBP3	H2BC10	MLYCD	SVIP	CRCP	Human_newGene_1357605
LINC00672	COMTD1	SNX33	ANKRD29	HNRNPU	HMGA1	Human_newGene_814739	PARD6B
RGS16	PNLIPRP1	SLC35B1	Human_newGene_288547	GPR32	DHX8	IQCN	HEXD
ZNF81	RIMS4	ZNF584	IL6R	CTDSP2	SLC35C2	TIAF1	CTSD
SPIN2A	PARP9	OS9	TBC1D10C	TAC1	SUB1	SSBP4	TCIRG1
COG2	COMMD1	FAM222B	H2AW	NOC2L	GOLPH3	Human_newGene_944217	ITGB2
EME2	ANP32E	PDGFB	SYNGR2	NEDD1	SDHA	CNOT8	SLC49A4
TESMIN	FAM78A	FANK1	NUP210	Human_newGene_1623357	CLPTM1L	PHLPP1	CLDN7
ZDHHC20	GSAP	SPA17	MFSD13A	PLIN5	SUPV3L1	DDX18	IFI6
SLC18A2	UQCC3	HEXD	YIPF6	EEF2KMT	ABCA7	FLT4	NFKBIE
ALDH3B2	INO80D	ING5	CD3EAP	KIF7	TSPYL1	CATSPER1	TACSTD2
COMTD1	MOCS3	MPG	Human_newGene_1684938	PIK3R4	HGF	EFCAB5	EPPK1
MTFR1	TULP2	COL10A1	CCL3L3	ARHGEF18	ABCB10	Human_newGene_1152512	TPRG1
FAM78A	VCX2	IP6K2	CLEC4E	PHLDB1	MMAB	PCDHGA11	FN1
GSAP	EIF4EBP1	IL17RE	Human_newGene_1067420	MPI	EME2	MAML1	MXRA5
UQCC3	MXD4	SRP68	SYCE3	ASB7	TESMIN	SORBS1	MMP11
AP5S1	FANCI	ITIH1	H2AZ1	UQCR11	ALDH3B2	POLE3	S100A14
ZNF444	RC3H2	BLOC1S5-TXNDC5	MT-CO2	NDUFA10	IGHMBP2	PLA2G12B	FOXA1
MXD4	CGNL1	ADGRF5	RTN2	STX6	ZNF48	TBC1D8B	ITGA3
ABHD2	H2BC10	CASD1	MARS2	VPS39	GNPTG	CTDSP1	AZGP1
FANCI	ZNF789	ZNF772	Human_newGene_1148205	CTAGE6	CDK2AP1	CREB5	LAMB2
HPRT1	Human_newGene_288547	HCFC1	CYP2S1	Human_newGene_646889	SEMA6B	HMGA1	APLNR
EOGT	ARPC5L	SLC39A4	ACY1	Human_newGene_646886	ZNF444	DHX8	ALDH3B2
SPATA2L	IFITM10	OSBPL3	Human_newGene_662133	PCDHA10	EIF4EBP1	Human_newGene_1195007	CDH1
ARPC1B	TXLNA	HNRNPA1P48	Human_newGene_140101	PBX1	POLG	PRAMEF12	CELSR1
CHIC1	CLDN12	CD81	SLC2A8	TM4SF1	ACSF2	Human_newGene_1195008	H3C8
H2BC10	INPP5E	ST6GAL2	Z83844.2	RCOR1	PLK1	CDKN2B	H2AC14
RNF126	MNAT1	EEF2K	GZMA	GDAP1	LTBR	Human_newGene_288498	TFF3
SHLD3	GADD45B	SEPSECS	KNL1	TLE5	CCDC43	Human_newGene_288492	SLC25A39
ANKRD29	BUD31	POLD4	Human_newGene_1317708	ANKMY2	Human_newGene_165941	NPR3	MUC1
MFAP3	STRADA	SMPD3	HEXD	JUNB	SPATA2L	CAPS2	FNDC10
ARPIN	WWC1	NUP93	TAP1	NRG1	ASF1B	CLPTM1L	LSM4
ZNF627	SATL1	ZNF550	PRRT3	WWP1	SLC25A1	FAM122C	THEMIS2
GRHL2	ABCA10	NDUFA10	CCNB2	SERINC2	H2BC10	OR52N4	ABHD16A
GFPT2	MPPE1	PHKA2	ZG16B	SLTM	RNF126	TOR1AIP1	Human_newGene_1587173
H2AW	UBR1	RAC2	SKA3	TTC30B	Human_newGene_637422	TSPYL1	CSF1
SYNGR2	TCHH	HDHD2	SLC27A4	MRAP2	CLVS2	RWDD1	NOX4
NUP210	GLMP	CCDC57	SLITRK1	RPL10	C16orf87	CFAP54	WDR55
BTBD19	TMC4	HOOK2	Human_newGene_908014	BCKDHA	MFAP3	Human_newGene_1730888	TMED8
IFITM10	CYP2S1	STX6	PRG2	FAM200B	NUP210	KIAA2026	ENTPD7
TXLNA	SH3BP4	PCDHB16	RASGRP4	H2AC19	MTMR11	ZRANB1	TSTD1
YIPF6	SUPT5H	TMUB2	ZNF707	IGF1R	SNTB1	COG2	ADGRF5
SRP72	SF3B4	CEACAM6	SECTM1	KIAA0232	MNAT1	TESMIN	LRRC26
RIOX1	PAXIP1	AL049839.2	SLC39A4	Human_newGene_1194965	PTPRG	ALDH3B2	CCDC96
NNT	SNX33	VSIG10	SLC25A22	MAPT	PDLIM7	MR1	COX5A
SHANK2	CUL7	NPNT	S100P	MSL3	CNP	PNLIPRP1	PAG1
SYTL1	GPR25	DCAF4	ABLIM2	PTPA	GADD45B	GOLGA8M	GAPT
TCERG1	FAM149A	PDCD11	KLHL12	Human_newGene_500049	C7orf31	SPTLC1	ANAPC11
MACROH2A1	IFT80	HNRNPA1L2	H2BC9	UQCRC1	SYTL1	TMEM129	PPP1R9A
Human_newGene_1670821	ADAT1	PTPRK	ZNF605	BNIP3L	WWC1	SPRY3	DPP7
RPGR	GNPAT	SERINC5	PIGT	Human_newGene_55532	MACROH2A1	PPIC	MYEF2
TCTE3	Human_newGene_1691848	ERAP2	GPR65	DHRS7	RASSF6	NBPF6	H4C12
GPR75	PELI2	ACTR3C	NPW	SHC1	COL22A1	CEP97	SF3B4
COX7A2	WFDC2	NECTIN2	Human_newGene_392143	GRINA	KPNA1	SEMA6B	ZZZ3
GET1	CST4	APOE	GNB4	Human_newGene_169801	RNF185	MOCS3	RAB11FIP5
ZNF35	GZMA	APOC1	TRAT1	GSTP1	CDC42EP3	STAU1	BSPRY
ADAMTS6	PARP6	FNTA	HDAC11	STK17B	ZNF3	ZNF444	PSMA1
RPP25L	ZMAT5	MED17	WDSUB1	STRADB	COX7A2	IRX3	TLNRD1
ARSD	GZMM	CCDC28B	RAC2	ATF4	JKAMP	ABHD2	ZNF626
PNPLA4	TSPAN7	NEURL4	Human_newGene_761532	TNPO2	ZNF35	FANCI	PSMC4
MPPE1	DTYMK	TTC30B	CRISP3	Human_newGene_1080437	ABCA5	RLBP1	NAV2
SNAPC4	ING5	RPS6KB2	CCR5	CSRNP1	ADAMTS6	CLPX	PYCARD
SEC23IP	TAP1	THOP1	GPX2	ZNF394	PNPLA4	LTBR	TTYH3
MT-CO2	TLE2	RAB33B	SERPINA5	LRATD2	SPATA20	EOGT	ADAMTSL1
GLMP	TOP1MT	SELENOI	TMEM150C	Human_newGene_1716756	EML2	RC3H2	ZNF593
SLC9B2	PLEKHF1	KLF2	Human_newGene_289649	ENTPD5	RTN2	CGNL1	MSR1
OPA3	CLMN	IGF1R	CEACAM6	H2BC21	TMC4	DENND5A	F2R
RTN2	ADGRF5	ST8SIA6	AL049839.2	IKZF5	PDCL3	SPATA2L	AL645922.1
PDCL3	CASD1	TMEM30B	ALOX5	WHRN	TMTC2	MYADM	ITGA4
SH3BP4	SKA3	IER5	SFXN2	RAB22A	SH3BP4	SLC25A1	H2BC11
SF3B4	SLC27A4	TOPBP1	Human_newGene_955521	Human_newGene_242977	GEMIN8	SHLD3	TMEM109
CHN1	TTC9C	SNRK	Human_newGene_1622723	STX8	MS4A8	FOSL2	OAS2
MTX2	TMED4	PTPA	SLX1B	ATG2A	GTF3C4	CLVS2	CD84
GTF3A	ABCC11	TRUB1	DUSP3	ATG3	SF3B4	KRT83	SHMT2
C12orf49	CKAP5	MACC1	Human_newGene_1728203	KPNA4	MTX2	ELOVL6	C1QC
MISP3	OR10A2	Human_newGene_51630	CLDN5	TMEM59	PDE11A	WDHD1	EZH2
ZXDB	IQSEC2	DDR1	LYN	NF1	GTF3A	SEMA3C	H1-3
IFT80	PDS5A	SLC13A2	APOC1	Human_newGene_573123	PAXIP1	Human_newGene_288547	PCK2
Z83844.2	Human_newGene_1194693	DNAJC19	Human_newGene_169213	H2AC18	C12orf49	GRHL2	CYC1
ZNRD1	OR4M1	AC010197.2	MFSD12	TMED7-TICAM2	MISP3	C4orf50	HLA-F
PPP1R16B	Human_newGene_339332	TRMT1L	Human_newGene_1066210	CNBP	SLC35B1	NAPA	H2BC10
GZMA	BANP	AHDC1	IKZF3	FASN	ZNF584	SYNGR2	TOR3A
TSPAN4	PPP1CA	PYCR3	TMEM234	CCDC82	KLHL5	NUP210	MKS1
PHPT1	HCFC1	TSTA3	AGTRAP	APOBR	ADAT1	IFITM10	ITGAL
DCTN6	FARS2	SUMF2	SRRM3	SRRM2	MOB3A	TXLNA	ATP6AP1
SRPRA	AC006059.2	LANCL2	H2AC19	BCOR	BTBD9	INPP5E	ADA2
HEXD	BANF1	CBFA2T2	FAM78B	Human_newGene_262986	HAGH	MYOF	PSENEN
DTYMK	SSX2IP	ABCB8	KIF4A	HSP90B1	GNPAT	PDLIM7	ADAP1
OCLN	AC010422.6	EEF1AKMT3	AC003006.1	PMEPA1	EEFSEC	SRP72	SEL1L3
BLOC1S5-TXNDC5	YPEL2	Human_newGene_1194611	AMN1	EID1	AHCY	Human_newGene_1098148	HDAC11
ADGRF5	CTSA	TGFB1	CLEC4A	Human_newGene_141686	TSPAN4	CLK4	RPN2
SLC27A4	Human_newGene_1623359	SLC9A3R2	MAPK12	TRAM1L1	KNL1	SLC7A9	GBP5
TTC9C	Human_newGene_1623357	LDLRAD4	SHMT2	Human_newGene_646962	HECTD4	BUD31	Human_newGene_1622445
TMED4	GLB1L2	CLDN4	PDZD7	MRPL12	TMEM218	ALDH3A2	RPL41
ABCC11	EEF2KMT	PPP1R9A	MAPT	DDX21	TMEM250	STRADA	CTSS
ZNF682	ZNF777	CCNC	STIMATE	RET	SRPRA	SYTL1	UCP2
AP2B1	PIGT	ZNF814	Human_newGene_744148	NF2	HEXD	TCERG1	RABL2B
LIAS	PELI1	ANXA9	ISL2	PSMA3	BDKRB2	SDC2	MLX
MT-ND6	Human_newGene_1319366	CTNNA2	INMT-MINDY4	H2AJ	ATG4B	PPARA	CTSC
ZNF135	ANKRD13A	KDM4B	GRINA	DDOST	OCLN	NOP2	CUTA
Human_newGene_339332	VTI1A	CCDC32	MAT1A	Human_newGene_960409	COL10A1	ALDH1A3	SH3BP4
CBX8	COG4	H2BC14	POU2F2	HLA-DRA	KLK3	ZNF3	Human_newGene_1021055
PPP1CA	MPI	INPP5F	Human_newGene_140185	UBR2	IP6K2	TMEM30A	MUC5B
MRPL55	CTTNBP2NL	MICOS10	Human_newGene_606077	DMAC1	TRAPPC11	GMDS	CLEC3A
OSBPL3	GNB4	C4B	Human_newGene_51178	BTF3L4	SRP68	TNRC18	ACOT9
CXorf21	GTF2H2C	EHD1	PDZK1	HSP90AA1	KANTR	BLMH	MRPL36
RGS4	HDAC11	LBR	A4GALT	ARHGEF2	BLOC1S5-TXNDC5	ZNF35	MSL3
JMJD1C	SERF1B	SCNN1A	AC008878.1	GON4L	RAD51	FMO2	PPTC7
GAS2L3	GRB10	PDK3	Human_newGene_950016	MMP11	MAP2K6	PABPC4	NBDY
CHMP1A	NDUFA10	GMFB	SYTL4	USH1G	CLMN	TNFAIP8L3	GALNT6
SUGP2	TMUB1	ARHGAP19	MAGEA8	Human_newGene_55561	ADGRF5	TCHH	SERPINA3
CTSA	ELOA3D	HES1	SLC38A11	GPR85	ZG16B	SEC23IP	SKAP1
UGGT2	PLEKHG4	FIZ1	Human_newGene_780710	TAF1D	PAQR4	SPATA20	CAPN13
GLB1L2	COMMD5	COG7	FCGR2A	TRIM13	AGAP1	EMCN	DOP1A
POLD4	RAC2	HIVEP1	FBP1	ITPRIPL2	SLC27A4	DNAJB14	PSMD1
H2BC9	ZNF25	LEMD2	AL160269.1	H2AC17	HTR1D	BDH2	ZBTB18
FAM83F	UBAC2	TMEM189-UBE2V1	MICB	PSME3	SRC	TTC28	PIGK
ZNF75D	Human_newGene_494755	TOM1L1	ANXA9	MCC	ZNF772	PEPD	CHD1L
PIK3R4	REXO4	DHX29	SMAP2	PLPP5	FAN1	AXL	COL8A1
ZNF777	DIS3	CDKAL1	UHRF1	MYO9B	NOC2L	CIB2	ZNF365
ARHGEF18	TMEM150C	TBC1D3K	H2BC14	KCNK6	NAXE	SUPT5H	Human_newGene_1240181
GPATCH11	AJM1	F2R	CHPF2	NOTCH1	SECTM1	CHN1	TUBA1C
HSPB8	Human_newGene_646889	RET	PRR29	Human_newGene_500996	CBX8	PAXIP1	NKIRAS2
SFRP4	Human_newGene_646886	NF2	CDK1	RPL24	OSBPL3	KCNB1	HMGB3
MPI	BARX2	MTMR12	Human_newGene_1125414	ZFP36L2	S100P	Human_newGene_140101	MYO5B
GTF2H2C	SOX30	PGAM5	RDH16	PDZK1IP1	ABLIM2	MISP3	UHMK1
HDAC11	DUSP3	ZNF316	Human_newGene_209293	MT-ND2	FARS2	Human_newGene_500642	GUCY1A2
SMN2	C16orf90	HSF1	FAM210A	HDGFL2	ST6GAL2	SLC35B1	BCL3
WHAMM	VASH1	TJAP1	PIK3R5	PLB1	RGS4	CYSTM1	ETFRF1
Human_newGene_1657535	ING3	PLOD3	POU3F1	ARID1A	EEF2K	VWA8	WDR89
C9orf85	RIN2	RAB3B	H2AC18	CAPG	ZNF324	RGCC	SLC8A1
TSKU	POLR3F	VTA1	SLC27A2	UBR3	NEDD1	KLHL5	CORO2A
COMMD5	TYW3	HLA-DRA	EVI2B	MBTPS1	SUGP2	ADAT1	TPBG
SFI1	TPST1	ENDOD1	AC233992.2	Human_newGene_1423554	CTSA	MOB3A	SORBS2
CCR5	TXNDC5	PLAUR	ANKRD22	CAMK4	GLB1L2	GNPAT	SPNS1
CCDC57	ANKMY2	SHMT1	FCMR	CHST1	H2BC9	USP53	GPR160
PPM1J	ACTR3C	FAM89B	PILRA	Human_newGene_731861	GJA4	ACTR3B	LZTR1
EMB	CMTR2	DPP7	KLRK1	AP002990.1	FAM83F	NACC2	CDC42SE1
CTAGE6	PSMD5	ABCF3	Human_newGene_951906	RAB40B	KIF7	PELI2	ITGB6
AJM1	CLDN5	SERTAD4	Human_newGene_7143	IGDCC3	TIMMDC1	AHCY	ADAMTS4
ADAMTS16	PASD1	CTSL	Human_newGene_331374	Human_newGene_1689100	KLHDC4	TSPAN4	RAB3D
TMUB2	APOE	HNRNPA0	BRIP1	TRAPPC5	PIK3R4	RTF1	ZNF777
CEACAM6	RNF216	KYNU	LIMD2	Human_newGene_1073667	ZNF777	HECTD4	ZNF256
FGF18	RBM17	CUEDC1	SLC29A2	FN1	TRAPPC2	TAF9	ZNF490
ALOX5	FO393400.1	MMP11	PRH1	SNRNP70	ARHGEF18	LRPPRC	DNAJC24
SLX1B	CYP26B1	TOP3B	SMPDL3B	ANKRD63	CENPT	PHPT1	SLC27A3
PPRC1	CCNL2	RRNAD1	YWHAZ	ARL2BP	ANKZF1	ATRX	STK36
PDCD11	SRRM3	Human_newGene_1482351	C8orf76	PAGR1	SERF1B	THNSL2	WNT2
ADAM12	RAB33B	FADS1	MRPL12	AL451007.3	STK33	DCTN6	DGKE
TMEM71	PDCD2	NDUFC1	STX11	DBI	FASTK	R3HCC1	IFIH1
PTPRK	FAM78B	NSD1	IL2RG	SLC25A33	SFI1	NBEAL1	RASSF7
STRN3	MED4	SEMA3F	RET	PTGES2	CRISP3	CFAP65	PACSIN2
ZNF239	BICD1	P3H3	SMIM29	RNF169	CCDC12	PRSS16	STX2
LIME1	MTSS1	HLA-DRB1	CDAN1	MXRA5	HOOK2	SRPRA	MACO1
NOVA2	ST6GALNAC5	RAPGEF1	Human_newGene_317585	PTPRM	PPM1J	KRTAP4-1	MRRF
PSMD5	SNUPN	LY96	HSF1	ZNF417	GLUL	HUWE1	RET
SPARC	XYLT1	LSM7	TRADD	ERN2	AC069368.1	HEXD	MCCC2
CLDN5	QPRT	H2AC17	CORO1A	HOMEZ	TMEM150C	Human_newGene_729413	ORAI2
SERINC2	LHPP	PSME3	HLA-DRA	MAPK8IP2	FLVCR1	TIAM1	CEACAM6
LYN	TAX1BP1	ECI1	PSENEN	LTF	H2AX	TSPAN7	LAIR1
NECTIN2	DIAPH1	CTNND1	CYP2J2	Human_newGene_56070	AQR	OCLN	NAPB
AGPAT4	Human_newGene_1716491	RASL11B	PISD	CDKL5	NENF	MLYCD	SBK1
MFSD12	TOPBP1	CYB5R4	WDR83OS	KRT16	ITPKC	NECAB2	NAT1
HOPX	Human_newGene_1194965	MYO9B	GALNS	APLF	CEACAM6	TRAPPC11	PGP
PLEKHM3	SHMT2	B3GNT9	Human_newGene_1636555	ELP5	ALOX5	IL17RE	FAM234A
PRNP	PLCH1	Human_newGene_1154739	DERL3	DHX36	PCDHA10	CRELD1	CD4
C3AR1	SLAIN1	NOTCH1	POP1	PTGER4	NPNT	SRP68	AL121845.3
NEURL4	MSL3	TMA7	RIMBP3	CCDC6	VASH1	MRPL43	H4C13
FO393400.1	Human_newGene_55449	IKBKG	GNMT	COMMD6	POLR3F	KANTR	CCNP
MRPL48	UQCRC1	C1orf115	CCNB1	DARS1	LPAR6	VPS13B	GJA1
Human_newGene_662370	IFRD1	UBE3A	NUDT13	TXN2	ITPRIP	CLMN	LILRB4
TTC30B	ISL2	SLC49A4	JAK3	RGS2	LRRIQ3	SLFN5	HLA-DPA1
CYP46A1	MOCS2	FAM214A	THEM6	TECR	SHC4	PCDHGA3	SRPRB
ASB8	COPS8	TPRN	Human_newGene_1657823	SGCB	NDUFA4L2	SLC27A4	DENND2D
OR2A1	PTCD1	CHAF1A	SEMA3F	LDHB	RCOR1	TTC9C	SYT13
BCKDHA	Human_newGene_51630	SEMA6A	LGALS9	RCHY1	SETD1B	CKAP5	HLA-A
SRRM3	DNAJC19	MED29	CACNG2	POTEC	GSTCD	OR10A2	ADAMTS15
RAB33B	Human_newGene_605867	COPS5	CHMP1B	PPP3CA	FLCN	IQSEC2	CYBB
SELENOI	PARP2	HSPA14	WDFY4	CTAGE8	ZNF239	PGAP1	H2BC17
FAM78B	SMIM11A	KLHL36	HLA-DRB1	LPGAT1	GDAP1	TAMALIN	C5AR1
TATDN3	FRZB	KIF12	H2AC17	NPY1R	SLC25A35	ZNF772	SYNGR2
MTSS1	FMOD	TIMM50	GTSE1	GASK1B	ACTR3C	LIAS	FP565260.3
KIAA0232	AHDC1	TIGAR	TUBG1	SLC14A2	CMTR2	ZYG11A	BMPR1B
SHTN1	STK17B	ADPGK	ARL2-SNX15	MGRN1	TAOK1	NOC2L	COMP
PDPK1	PIAS1	NAF1	PLPP5	H2BC5	TLCD4	OR4M1	ALKBH7
TGFB2	MIS18A	CHST1	Human_newGene_1728119	ZNF304	PSMD5	PHGDH	KRT18
VSNL1	PYCR3	NCKAP5	KCNK6	MCCC2	TSFM	ALPK3	PTPA
EMC7	MEIS1	SOCS6	CEACAM5	FBXO9	TGFA	IREB2	AC093512.2
IER5	Human_newGene_994285	ZGPAT	YRDC	ASAH1	UBXN10	ULK1	MFHAS1
ANKHD1	EFR3A	AP002990.1	CGA	MANBA	SERINC2	CNOT6	TTC30B
TMEM45A	C2orf42	ANAPC2	CYB561A3	GMPR2	LRRC43	KLHL12	COL5A2
ZNF678	Human_newGene_1080437	PDXP	CEBPA	RPS17	NECTIN2	RGS4	SYTL2
TOPBP1	ADAT3	NADSYN1	CD6	Human_newGene_55840	SPPL3	ZNF671	KCNJ3
MAPK12	CRLS1	CTNNBIP1	AC008770.4	EVI2A	APOC1	YPEL2	TNK2
SHMT2	PRDX1	FN1	COX6C	PLXNA2	FNTA	ZFP14	NOL4L
PFAS	HNRNPUL1	GLS	PITPNC1	SH3RF1	ZFAND2A	Human_newGene_1739386	MCF2L
MSL3	MAN1A1	SIN3A	AF196969.1	GFPT1	PLEKHM3	PPP6R1	B4GALT1
PTPA	Human_newGene_1011689	TBC1D32	SLC49A4	P4HB	TMEM234	FAM83F	TPH1
CMC1	CLDN4	HECW2	CD37	NDUFB5	STMP1	TIMMDC1	SLC1A1
IFRD1	NCAPH2	STK17A	CACFD1	Human_newGene_1021055	CCDC28B	ZNF777	NECTIN2
WDR92	PRDM8	MYCL	SCG3	Human_newGene_1021056	TTC30B	TRAPPC2	MZT1
PARP2	PLCD1	EVL	POLR3K	CFL1	ASB8	LRP10	NEBL
RNF2	APOBEC3C	SNRNP70	AC091959.3	INSM1	ODF3B	ARHGEF18	SSC5D
DAXX	IDH3A	RIC8B	MMP24	DCP1A	RPS6KB2	PELI1	PLAT
MAU2	ELOA	SETD4	OR5H1	MET	AGTRAP	PHLDB1	C4A
PRR36	ZBTB40	FAM160B2	PPAN	Human_newGene_264083	CD163L1	TMEM245	PTK7
TSTA3	DCC	ELOA3B	SMIM11B	Human_newGene_709938	THOP1	COG4	CLCN7
PDZK1	PPP1R9A	COL4A2	Human_newGene_285125	MEA1	PNP	NFAT5	DNAJC12
ABHD1	FBXL4	MCM3AP	UBE2C	CNOT1	PDCD2	CTTNBP2NL	SSNA1
LIN52	TNIK	TP53I3	TNFAIP8L2	CNKSR3	DNAH7	Human_newGene_1626393	LMX1B
ADAT3	FAM167A	DHPS	LEAP2	PSME4	RCBTB1	PPP2R3C	MLPH
TRIM59	ZNF841	LOXL1	KIF12	Human_newGene_1623732	CD82	FZD4	CISH
CRLS1	NOL8	DUSP5	ASCL1	SRM	MFSD4A	GNB4	ZNF35
ZNF394	ACSL3	KIF21B	GRN	NCSTN	PELI3	ASB7	SULF2
PRDX1	FAM181B	MXRA5	MMP12	HCLS1	ANKRD10	GTF2H2C	AGRN
CLDN4	RPL39L	ARHGAP17	Human_newGene_139048	MUC1	AC003006.1	HDAC11	MMP14
PPM1L	ZMPSTE24	UFC1	CYTIP	MAP3K5	AMN1	UQCR11	ZFAND2B
CTLA4	ZNF219	MRPS23	CENPA	STX18	IGF1R	MGST1	ITGA11
ENTPD5	TICAM1	FAM221A	PTPN1	GSTK1	ZNF346	PTGER3	TCTN2
CENPJ	RAB22A	RNF167	Human_newGene_71648	ANP32A	PDPK1	Human_newGene_1657535	COL6A1
FCGR2A	H2BC14	TBC1D9	LRRC8E	UPF3A	MDK	FAM71B	PRSS8
PPP1R9A	MICOS10	Human_newGene_1739713	AP002990.1	MTRNR2L8	HCFC2	S100A4	RAB3IP
PLEKHB2	Human_newGene_1713562	DKK3	CTSW	MLXIP	PRKAB1	OR10P1	GATA3
NOL10	PRR29	CCDC130	P2RX5	MGLL	VSNL1	SFI1	NT5DC2
FBP1	EHD1	LTF	PDXP	TM9SF3	IER5	LGSN	MFAP2
TNIK	ATG3	Human_newGene_1065774	BEX1	H4C14	GABRB3	SERPINA5	PIK3R3
SYNJ1	RABL3	CMTM8	IGDCC3	MTRNR2L12	NMT2	HOOK2	NAT9
KCNG3	ZNF548	CDK9	ADA	SLC8B1	ZNF678	TMEM150C	HSPA5
TIMM10	Human_newGene_1687260	RMDN3	Human_newGene_166419	COMP	EXT1	VPS39	AP1M2
KCNMB3	CHMP3	EIF2AK3	H3C1	INAFM2	SHMT2	ZNF776	CITED4
ACSL3	RAPGEFL1	RBM15B	MCM10	B3GLCT	PFAS	EMB	ADAM15
AC253536.7	Human_newGene_1770865	TECR	PIM2	Human_newGene_605773	MAPT	CTAGE6	SLC39A6
RTP4	SNAI3	UBQLN2	RNF225	Human_newGene_605772	CRPPA	POLN	CDCA5
ZMPSTE24	LYSMD2	TMEM256-PLSCR3	GINS2	Human_newGene_1732620	TRIB3	NENF	KCNK6
RBM34	EIF2D	MED1	STAT1	MT-ATP6	PTPA	Human_newGene_646889	C1QB
NSMF	Human_newGene_1772907	MTPAP	CCDC117	KLF6	MACC1	BARX2	TANC2
CHPF2	MT1E	ASPSCR1	RELB	THUMPD3	PTCD1	AL049839.2	GIMAP7
MICOS10	APOBEC3G	Human_newGene_1420280	Human_newGene_140756	MOB1B	MSX2	FGF18	C6orf141
PYCR2	BCOR	POTEC	DGAT1	CHMP4A	MZF1	VSIG10	APOL1
ZNF548	CLSPN	NAT1	ARHGAP9	NBL1	GRINA	GNL2	IL10RA
ARAF	CNOT4	HPN	Human_newGene_459766	IKBKB	SLC2A13	DUSP3	ICAM3
PTPRJ	COG7	RHBDD2	S1PR4	AHNAK2	PLPPR3	VASH1	Human_newGene_1574043
LARP1B	TAF12	DNHD1	Human_newGene_169186	TNFSF13	DUSP19	RPS6KA2	HLA-DMB
SIGLEC15	RNF114	NPY1R	FCER1G	H2AC6	RNF2	MPP6	LILRB1
TMEM87A	TRAF5	KLHL9	SLC25A33	NPIPA7	TRMT1L	RIN2	COL9A2
DMRT3	ZNF92	CCDC121	ZGLP1	Human_newGene_861759	MAU2	PPRC1	KPNA2
HBEGF	RIF1	PRSS8	EAF2	CD44	AUTS2	PDCD11	ZNF467
SPAG5	HS6ST1	FBXO44	TMEM176A	PCDH10	PYCR3	KIF3B	RGS1
MIDN	OR4D1	MGRN1	KIF11	LGI4	PRR36	Human_newGene_646713	SPI1
APOBEC3G	ZMIZ2	NPY5R	HSFX2	Human_newGene_1317850	TSTA3	TM4SF1	AL022238.3
FCMR	CDKAL1	H2BC5	DEPDC1B	Human_newGene_1317851	SUMF2	RCOR1	H3C10
APOBR	Human_newGene_646962	RIC1	KIF21B	FKBP4	TREM2	PLD5	ACP2
ABCA3	YWHAZ	MDM1	Human_newGene_1626906	AP1M1	STRADB	PRPH2	GMIP
BBS10	TFAP2B	MCCC2	NUF2	IRAG1	SLCO3A1	PTPRK	ADA
KLRK1	F2R	CD83	HRK	RBM43	LANCL2	STRN3	GBP4
COG7	MRPL12	CLDN7	SYK	SYNJ2	MAP2K4	ENPP6	CA12
AQP11	RBMXL3	FBXO9	SPECC1L-ADORA2A	TCIM	TNPO2	ZC3H7B	CEACAM5
DOK4	MT1X	ASAH1	TENT5C	EDC4	ENOPH1	GDAP1	NUP210
KIRREL1	NF2	PIK3R3	POC1A	Human_newGene_759756	ABCB8	PLCB1	PLEKHO2
DDX27	LRRC74A	TMEM69	TEX264	GPALPP1	C2orf42	ANKMY2	NCKAP1L
PMEPA1	Human_newGene_609848	CAMSAP3	MAPK8IP2	RAB6D	AC008878.1	CMTR2	PEX10
FUCA1	PRSS3	PNPLA6	IL4I1	Human_newGene_625481	CYSLTR2	TAOK1	MMP9
LEMD2	PCSK7	FNDC10	FAM110D	VPS45	TRIM59	JUNB	SLCO2B1
MRPL22	C6orf120	NDUFS7	CCL4	RPS10-NUDT3	FUT7	TMEM101	CHFR
ZBED1	TINF2	ODC1	GINS4	AZIN1	GABRR2	SPARC	PTGES2
ZNF92	HLA-DRA	GMPR2	CAMK2N2	PRPF19	TGFB1	ZCCHC4	SYNJ2
BRIP1	CRYL1	PDCD2L	Human_newGene_1274283	Human_newGene_1587173	CLDN4	TGFA	ARHGEF18
MIS18BP1	DCTD	KIAA0895L	Human_newGene_140890	CPB1	LRATD2	PASD1	ENTPD5
NFE2L2	PSENEN	MRPL47	CHRNB2	HAUS2	PRDM8	UBXN10	CTAGE8
ARPP21	IFT22	FOXJ3	TRIM16	DHODH	ENTPD5	SERINC2	SERINC2
TOM1L1	PLS1	GK	JUN	PRKAA2	SLC25A45	CTDSPL2	HSPG2
ARHGEF16	NCOA3	EPN3	APOL1	Human_newGene_1420324	PPP1R9A	TOMM40	OCLN
ZMIZ2	DPP7	CLCN7	CACNA1I	Human_newGene_286915	PLEKHB2	NECTIN2	FLT4
SMPDL3B	BTF3L4	NEDD4L	EXOSC3	UPRT	TNIK	RNF216	AP1G1
TFAP2B	MYRF	Human_newGene_78106	CNTFR	SETD1A	CCDC170	APOC1	CNKSR3
F2R	ABCF3	ABHD3	NAT1	TPRG1	P3H2	FNTA	DDX51
MRPL12	PISD	MYH14	NDUFAF6	TMEM263	KMT5A	IKZF3	CSPG4
ACTRT3	CEMIP2	Human_newGene_375504	UTS2R	BRAP	KCNMB3	PRNP	MNT
CD22	MAPRE3	HOXB7	CCDC78	H2AC21	ZNF814	PARP3	ZNF205
FGF14	CKAP4	CDK10	Human_newGene_1506612	PDLIM5	LUC7L	STMP1	IQANK1
C17orf97	P2RX6	CEP170	ALX3	BRCA2	IKZF5	NEURL4	LMNB1
RET	TARS1	SMIM4	FAM3D	IL1RAP	SMAP2	FO393400.1	ATP6V0B
AL121594.1	PRELID1	COA6	SYT4	PLXNB1	WHRN	MRPL48	ATP1B3
DCBLD1	Human_newGene_1772770	TMEM121B	B3GNT8	Human_newGene_56020	ZNF219	ODF3B	JRK
AFAP1	RIMBP3	TMEM63C	CYC1	SYAP1	KDM4B	AMY1A	H2BC14
COA4	GNMT	PSMF1	HPGD	RDX	UHRF1	THOP1	VPS18
DMAC2L	CDK7	NAPB	H2BC5	TRAM1	H2BC14	IL22RA2	ALG10B
CDAN1	MRPS36	METTL6	PUDP	EVPL	DHRS11	Human_newGene_287126	CEBPB
PLOD3	TMEM138	RUNX1	MCCC2	MKRN1	DGLUCY	PDCD2	SURF4
ZNF629	NEU3	SMG5	CBLN2	UACA	MICOS10	ZNF19	HLA-DPB1
TRADD	THAP11	NAPEPLD	Human_newGene_853088	SMAD6	C4B	SELENOI	CHM
AL138752.2	PRDX3	ERLIN2	CD83	H3C8	CDK1	RCBTB1	Human_newGene_286915
HLA-DRA	NSD1	PCDHGB2	CLDN7	Human_newGene_1420776	STX8	MED4	TSPAN1
PSENEN	Human_newGene_55561	C9orf152	PDE3B	Human_newGene_1420777	EHD1	NBEA	SPG7
MKLN1	TSNAX	ZNF787	CACNG1	TFF1	PUS7L	CCDC200	Human_newGene_494962
USP13	NEGR1	CCDC88B	FNDC10	Human_newGene_1316019	PYCR2	CD82	HDAC5
DPP7	ANKRD33B	COL12A1	SEPTIN9	DHX16	SCNN1A	PRDM2	PYCR3
CTSL	ZFYVE21	PCDH7	AIM2	Human_newGene_868933	GCH1	Human_newGene_1626962	NAA38
MAPRE3	LGALS9	MUC1	PYHIN1	CREBZF	PIK3R5	ANKRD10	SCUBE1
SCYL2	NUDT15	FARP2	MNDA	SYTL2	RNFT2	CUL3	CTNNBIP1
CYP7B1	SCN4A	IRF1	AREG	CHFR	GPR137C	IGF1R	IMPDH1
CRIPT	PSMB3	GSTK1	RPN2	CNN2	LYSMD2	KIAA0232	ROBO4
MMP11	NUP188	PPP2CB	HPCAL1	TNNT1	SPAG5	ST8SIA6	EOLA1
THBS3	CHMP1B	NPLOC4	PLD4	RSC1A1	ARHGAP19	PDPK1	AGR2
CCDC160	PLEKHG2	IMPDH1	KCNH2	APLP2	CENPK	DEF8	RAP1GDS1
RRNAD1	C2orf72	UPF3A	IGFLR1	ANKRD12	KBTBD7	ARHGEF17	CAMSAP3
Human_newGene_1482351	ELOC	UBFD1	ATP6V1C1	Human_newGene_55709	FASN	KATNBL1	FOXP4
MRPS36	EHMT2	SASH3	PTPRN2	S1PR3	APOBR	EMC7	CSRNP2
DUSP8	H2AC17	MTRNR2L8	ETV7	CCDC184	ABCA3	UBE2D2	C1orf216
ENOX2	NTPCR	MRPL17	UPP1	AKR7A3	BCOR	DIAPH1	GTF2A2
ESPN	MIF	C4A	HS3ST6	CROCC	FAHD2A	COPS2	REPIN1
SRGAP3	PLPP5	HOXB8	P4HB	PTGFR	PRC1	YAF2	PGK1
YBX2	OCEL1	ZNF320	CFL1	SRPK1	MGAT4B	HERPUD1	KIAA0040
ESRRG	BUD23	Human_newGene_330718	INSM1	ACBD3	IQGAP3	MSL3	PLCL1
TAF1D	Human_newGene_1154739	SNURF	FAM184B	MACF1	NPAS2	TRIB3	ABCF3
ADAM28	Human_newGene_1274953	H2AC12	LPXN	CBL	LEMD2	TRAPPC8	C6orf136
RGL2	EFHD2	SDS	GIMAP6	TET2	ZBED1	Human_newGene_55449	MAL2
PLSCR3	ANXA4	LRRCC1	GZMB	HDAC5	ZNF92	Human_newGene_315012	XAF1
RPS27L	PACSIN2	SURF4	GZMH	ABCC3	NPDC1	STIMATE	TNNT1
PSMB3	CYB561A3	NELFB	RUNDC3A	MAP3K2	TMEM189-UBE2V1	AP3D1	KRTCAP2
NUP188	COQ9	ARHGEF38	CDH24	Human_newGene_810487	LIMD2	TRMT44	MRPL10
ZC3H11A	ABI1	NRIP1	SAPCD2	CARTPT	CHI3L1	Human_newGene_864258	CXCR4
NMUR1	C15orf65	NOD1	IKZF1	RBM23	HS6ST1	DHRS7	TMEM150C
WDFY4	Human_newGene_500996	COMP	AL163195.3	TRAK1	TOM1L1	SHC1	CYRIB
HLA-DRB1	Human_newGene_500995	SYVN1	Human_newGene_1320770	TRIR	ARHGEF16	VPS11	MIEN1
UBTD1	ZNF527	NCBP3	TMEM121B	SMG1	DHX29	INMT-MINDY4	HMGA1
LSM7	RRP12	KRT10	FAM9A	TCTN1	CDKAL1	DDR1	IFI27
FLYWCH1	AC114490.2	ZFP3	REEP4	PREPL	EPDR1	GRINA	AIF1
XDH	UBN2	Human_newGene_605773	ZNF623	ACTR2	C8orf76	Human_newGene_169807	JUN
ZDHHC24	FOXK1	Human_newGene_605772	TRPV5	C1QA	CXCL17	SMIM11A	SH3BGRL3
KIAA1217	COX6C	Human_newGene_1732620	TMEM175	Human_newGene_141242	RCN1	FRZB	METRN
DCLK2	ONECUT2	NAV2	NAPB	CHGB	MRPL12	CCDC3	IPO9
C11orf1	L3MBTL1	PTGR2	CCDC24	Human_newGene_1686547	RASA4	PRELP	SNCA
ECI1	ITGA5	AC231657.3	NAGA	Human_newGene_1686546	CD22	Human_newGene_606077	BCKDK
CYB5R4	NFIL3	PPP2R5E	CANT1	SLCO4A1	SDF2	DAXX	UBE3B
KCNK6	AC011462.1	NXPE3	KCNK3	TMED8	ZKSCAN4	AC011511.1	BCOR
CEACAM5	AC023055.1	PITX1	ERLIN2	Human_newGene_81621	DDX21	PYCR3	ZBTB33
Human_newGene_1562740	EXO5	GMPPB	ATG4D	SNX18	PASK	SUMF2	Human_newGene_286646
GPATCH1	TFIP11	PYM1	LAG3	COL5A2	KLLN	PRM2	NEIL1
SMIM10L2B	ZNF274	ADAM15	FSCN1	HELZ2	SFXN1	MECP2	ABAT
SFT2D2	WDR78	TSTD1	CCDC88B	PTPN18	PIGH	SEC61G	HLA-B
CGA	MARS1	NBPF20	Human_newGene_1390010	Human_newGene_243558	CAPN15	MAP2K4	TSPYL1
PACSIN2	MBD6	COL4A1	HCLS1	Human_newGene_629727	TINF2	ENOPH1	APOC1
CYB561A3	BEND3	PLAT	IRF1	Human_newGene_1637167	NADK2	ECRG4	GPRIN3
COQ9	SEMA6A	VWA1	Human_newGene_435440	RAI2	PLOD3	LIN52	PARM1
C12orf66	MED29	BAG5	Human_newGene_311438	ZNF12	RAB3B	CA1	VWA1
NFATC2	NUP214	ELOA3C	Human_newGene_912702	TPMT	CTC1	PATE3	MCM4
CD6	UBE2O	PDCD6IP	SASH3	SPOCK2	DDOST	ESS2	BST2
C1QTNF7	CCNH	VAV3	RHBDF2	MT-ND3	RHOJ	AC236972.4	SELENOS
LITAF	STX2	RNF19A	TBXAS1	C16orf91	BABAM2	UBAP2L	RNF4
BPNT1	ATP6V1G1	TAOK2	SEC61A1	MRPL36	ENDOD1	ZNF821	COL18A1
RRP12	AP1AR	HMGCR	VDAC3	EIF2S3B	UBR2	AEBP2	OLFML2A
AC114490.2	PLK2	FKBP4	H2AC12	Human_newGene_1687242	LDLRAP1	PRDX1	Human_newGene_313127
UBN2	PPIAL4G	PRKCH	MSI1	AKT1	JUP	FBXL2	TMEM25
SGSH	GRN	NUDC	SDS	CNOT6L	PLAUR	CCDC9	ESR1
FOXK1	MYNN	ZBTB10	CA12	TP73	DCTD	SYTL4	TCIM
COX6C	UHMK1	ARHGAP27	SURF4	TENM4	PSENEN	CTSK	PLXNB1
CYP4A22	HSDL1	FAM53C	SIAH2	Human_newGene_1623731	PLS1	TGFB1	IGF1R
TCF23	NTAQ1	TCIM	H4C14	MUC2	DPP7	BCL6B	XBP1
BYSL	SLC48A1	SDC4	Human_newGene_926773	SPATA33	ABCF3	LDLRAD4	EVPL
BRCC3	CACNA1A	POSTN	HDHD3	DCTN4	NAA35	CLDN4	GRINA
MCOLN1	GYG1	LMNB1	AOAH	CPNE3	CEMIP2	PHF3	CELSR2
LIPG	Human_newGene_919523	JRK	PLA2G2D	OR4C5	STARD3	GRIK4	IFNAR2
SLC49A4	Human_newGene_1623149	CCDC86	FAM160A2	PTGFRN	CPSF1	ENTPD5
ITGA5	CUX1	TVP23B	FRAT1	TET3	WDR83OS	DCC
CACFD1	CCDC50	Human_newGene_1587173	TIMD4	Human_newGene_462610	CKAP4	PCMT1
SNRNP25	EMSY	ZC2HC1C	TLR6	MUC5B	CYP7B1	CHRD
MT-ND2	SLC13A4	PLCL1	BLOC1S1	Human_newGene_504378	ALG13	KMT5A
PIK3IP1	COX7A1	CISH	PITX1	DDX54	CRIPT	NOL8
AP000812.5	SOCS6	HEMK1	KLF1	MED13L	MMP11	TIMM10
SIK3	SMIM20	WDR12	CXCL9	Human_newGene_494962	CECR2	ZNF814
AC091959.3	COPS7B	AC087289.3	Human_newGene_1686460	P4HA1	FCHSD1	PCDH9
BEND3	PPA1	HTT	DTL	PXDN	PMM2	BAG6
PLB1	GTF2H2	PPP1R37	TAS2R60	GRIA1	CASP8	HSD11B1L
DNMT1	CPEB3	ZNF710	HYAL2	CROT	THBS3	Human_newGene_265065
CENPF	Human_newGene_1689100	GABBR1	Human_newGene_46342	MLH1	TDP2	SMAP2
ARID1A	TRIM4	COL6A3	TNIP3	PDZD8	CCDC160	SS18
RDH10	MRPL50	UQCR10	USP18	Human_newGene_646608	CHCHD2	NSMF
EXPH5	CTNNBIP1	PRKAA2	Human_newGene_1654114	Human_newGene_1772450	TRIM3	CCDC32
IPO11	AEN	RABEP1	FOXD4	Human_newGene_1772456	CCNB1	RAB22A
UBR3	NUDT16L1	B4GALT3	VWA1	TERF2IP	C11orf65	TMPRSS4
STX2	MPC2	SMAGP	OR8G5	PTP4A2	SAR1B	DGLUCY
COX4I2	PIM2	GRAMD4	POU2AF1	GIPC3	ZNF343	INPP5F
KLHL36	CAB39L	Human_newGene_286915	Human_newGene_240574	ZNF205	MTA2	MICOS10
TIMM50	EML4	COL11A1	CRIP1	MAFB	JAK3	APPL1
TIGAR	MOB3C	TPRG1	NDST4	DDA1	THAP11	PRR29
Human_newGene_1536659	Human_newGene_410749	YTHDF1	ABCB6	Human_newGene_909141	ESPN	C4B
IL18R1	GLS	IRX2	CGAS	ARHGEF12	SRGAP3	TRHR
ENTPD4	HSF2	DCDC1	TMEM150A	ESYT2	OIP5	Human_newGene_1097713
Human_newGene_893576	IRF2BP1	NTF3	B3GAT3	ENSA	ANKRD33B	RSRP1
COPS4	STK17A	PPP1R3G	ARMT1	Human_newGene_931916	LGALS9	STX8
PI16	SIPA1L2	SLC10A3	TSEN54	CUTA	TRIM13	PUS7L
GRN	TPBG	FOXS1	MCHR1	GPR101	ADAM28	ATG3
MECOM	RGS9BP	PLXNB1	CARMIL3	WARS2	INTS5	PGM1
RPS29	ABCB7	AKTIP	HIGD2A	GGTLC2	PSMB3	MTF1
UHMK1	SMC4	Human_newGene_534339	IL10	PARVA	JTB	ZNF548
TPSB2	PLCG1	EVPL	LMNB1	EIF3L	PLEKHG2	ARAF
MAP1LC3B	ZNF423	DHCR24	JRK	LENG8	IARS2	Human_newGene_1687260
MMP12	Human_newGene_1622174	MAP7	Human_newGene_318016	TSPAN33	UBTD1	MTRF1L
RASSF3	Human_newGene_1279045	ZNF703	Human_newGene_1574043	WDR55	XDH	PDK3
TXNRD2	PTBP1	H4C13	SIGLEC1	IRF8	ZDHHC24	TMEM59
GYG1	ELOA3B	INSYN1	ACP5	NBPF15	H2AC17	NF1
CYTIP	APOL2	PRR14	PCDH19	RNPS1	SEMA3A	BRINP3
CAMK4	TMEM37	ABCE1	Human_newGene_227812	PLEC	PSME3	VKORC1L1
ADPGK	EAF2	OTUD4	AC012651.1	SSR4	TUBG1	TMEM87A
SRSF12	Human_newGene_317167	MMP24OS	INPP5D	SLC30A10	ZBTB26	DYNC1I2
CHST1	RAF1	FKBP15	UNC5CL	NPIPB8	RASL11B	FGF7
SMIM20	DHPS	BMF	NDUFA7	C1orf141	CYB5R4	SLC27A2
EMC3	MINDY3	PNPLA7	Human_newGene_41379	USP40	ZNF524	FBXW11
XG	KIF11	TFF1	PSMB10	KIAA1549	CATSPERG	MAPRE1
CD300A	RNF169	TMPRSS3	Human_newGene_1156112	SH3BGRL	ZW10	IL1R1
CTSW	DNAJC24	TFF3	Human_newGene_286916	ARHGAP18	OCEL1	MIDN
ITGAE	HSPB1	TPRG1L	NPTXR	THBS2	KCNK6	FASN
RAB40B	UFC1	LRRC32	Human_newGene_452205	KRT23	CEACAM5	HES1
TTYH2	NUF2	SYTL2	TRPM5	LONP2	Human_newGene_1204842	FCMR
SKIL	Human_newGene_259566	TIMM17B	WDR77	CIP2A	SMNDC1	BCOR
DHCR7	CMSS1	PGAP6	Human_newGene_49118	SH3GL1	NOTCH1	ABL2
NADSYN1	GPR135	NBPF9	Human_newGene_282626	RALY	EFHD2	FIZ1
HS3ST2	RBM12	VHL	PARVG	MPND	PACSIN2	CNOT4
GUCY1B1	Human_newGene_1629372	TPH1	TMEM198	INTS1	IKBKG	Human_newGene_55689
METTL22	SLC25A11	DNAI1	C8orf33	CLTB	EFS	PRC1
GTF2H2	IDH3B	MEX3A	FOXS1	FOXC1	LITAF	TAF12
GGA2	TAF11L14	ZNF720	SRARP	NR1D2	NEK10	DOK4
ADA	PPP2R5D	ZNF333	MED8	HLA-B	RRP12	DUS4L-BCAP29
MEPCE	SP1	NELL2	SHISA5	TANC2	AC114490.2	NPAS2
H3C1	FNIP1	TIGD5	ASB16	FAT2	KBTBD3	TMEM116
NUDT16L1	DUSP7	CROCC	AC105052.1	RBM7	SGSH	RNF114
MPC2	FOXA2	LEO1	Human_newGene_1148268	MUC6	COX6C	FUCA1
NME7	CCDC130	MCF2L	GNGT2	Human_newGene_313119	PMF1-BGLAP	Human_newGene_140645
ANKRD27	RNF187	TRABD	DHCR24	AQP6	ZNF184	MVD
EML4	GINS4	YDJC	ZNF703	PIP	CCND3	MORC4
FBXL8	LTF	ICOSLG	TMEM178B	GPR35	BRCC3	Human_newGene_953341
FN1	ZNF576	PCDH12	CXCL10	AL391987.2	Human_newGene_1281069	TMEM189-UBE2V1
SIPA1L2	PIP4K2C	USP21	H4C13	Human_newGene_1194453	SLC49A4	LIMD2
TPBG	MRPL16	TET2	VNN2	Human_newGene_286644	FAM214A	RIF1
SMC4	CHST14	HDAC5	TPX2	Human_newGene_286646	RPS26	RNASE1
SELENOK	Human_newGene_459597	BTBD3	SCARB1	Human_newGene_286640	AC011462.1	HS6ST1
EVL	CNTN2	THSD4	H2AC7	Human_newGene_286641	SLC2A6	NFE2L2
CLASRP	Human_newGene_1005779	TMEM42	DOLK	Human_newGene_1430545	CACFD1	ZMIZ2
Human_newGene_1622174	BMERB1	MSTO1	H3C8	NOX4	SNRNP25	THG1L
SETD4	MRPL39	TRERF1	ATG10	AFF4	POLR3K	CYP4V2
TNFRSF1B	CDK9	HTATIP2	CEP72	FXYD5	EXO5	Human_newGene_646962
MARCHF3	CUL2	NUDT21	ABHD12	RAB35	TFIP11	EPDR1
S1PR4	JUN	MRPL2	VSIG10L	C2CD5	PIK3IP1	TFAP2B
ZSWIM6	TMEM254	IL12B	MKS1	TNK2	CXXC5	F2R
FAM160B2	ZNF7	KLHDC2	GIMAP5	SGK1	TPRN	RPSA
FCER1G	Human_newGene_461817	GADD45G	TFF1	CRIM1	SIK3	XRN2
Human_newGene_1622890	ZNF563	SPATA5	TFF3	SNX1	GPC4	CD22
MOV10	GPR52	STC1	Human_newGene_1361000	Human_newGene_1554560	MBD6	HTR2A
PEG3	GOLGA8N	TMEM63B	CPNE7	Human_newGene_56045	BEND3	Human_newGene_1316999
KATNAL2	NDUFB7	FRS3	VSTM2L	MDM4	DNAJC22	NANOS2
BLNK	EXOSC3	USP33	ARHGAP33	CHGA	KIF15	DDX21
FGD2	SCAMP2	CSRNP2	NKPD1	ZBTB7B	SEMA6A	CTNND2
ASB6	SSBP1	TP53INP1	TIMM17B	KIAA0100	ADM2	AL121594.1
PTGES2	HMGXB3	GNA14	CD244	TCEA3	PHF23	CREBRF
LOXL1	ESAM	SOGA1	PGAP6	IPO9	PPAN	Human_newGene_609848
KIF11	LDHB	TNFSF12-TNFSF13	PRELID3B	GAMT	UBE2O	DICER1
KIF21B	RGS3	PCBD1	Human_newGene_1473019	OSBPL6	COPS5	EXOC7
MXRA5	SAR1A	PTP4A3	EEF1AKMT4	SCD	EXPH5	CAPN15
DUSP12	TMEM223	AGRN	DNAI1	POU3F3	PSRC1	H2AJ
DNAJC24	RCHY1	CCDC88C	TNNT1	RBMS3	UBR3	ZNF316
NKD2	NDUFAF6	TRPV2	RSC1A1	SETBP1	CCNH	HSF1
ARHGAP17	SSTR5	TMED8	SIGLEC7	Human_newGene_97981	UBE2C	C6orf120
PCDH1	ONECUT3	CERS6	HJURP	CASQ2	STX2	OR2F1
TMC5	CCDC78	SOX9	COL26A1	AC242842.3	ZNF839	Human_newGene_577109
ATP10D	G0S2	NUP153	MSANTD3-TMEFF1	CA2	KPNA3	NADK2
GPR135	LPGAT1	COL5A2	NELL2	PRKDC	PERP	C1GALT1
RBM12	MRPL30	CFAP44	PKMYT1	APLNR	GLRX3	VTA1
RNF167	PFDN4	HELZ2	TIGD5	ELAVL1	AP1AR	DDOST
SYK	DNHD1	EPN2	AKR7A3	OPA1	ENTPD2	MKRN2
PLA2R1	HDAC3	P4HA2	ICAM1	RBMX2	GRN	HLA-DRA
SPECC1L-ADORA2A	DPP3	ABRACL	MX1	FLT3	UHMK1	SAG
TENT5C	Human_newGene_1152814	TMEM205	C1QC	AC004922.1	HSDL1	JUP
AL049844.1	ACVR1C	HEXA	UBE2F-SCLY	EGLN2	PRDX4	MBL2
DRAM2	DGCR2	PPM1F	SCO2	SMYD2	ZDHHC2	LRGUK
DUSP7	F8A3	TRIM62	GGACT	ACP1	CYTIP	SHMT1
FAM124B	Human_newGene_998090	RNF6	FMNL3	Human_newGene_262990	ZNF708	FIBIN
SUGP1	CYC1	TGM2	CTSS	SPARCL1	NAF1	FAM89B
CCL4	CAPN13	LY75	CCL19	MT-CO3	NCKAP5	BTF3L4
POLR2H	PDPR	EOLA1	H3C7	GOT2	SOCS6	CACNG5
LTF	IL1RN	MBD5	GLTPD2	AL358472.6	HIBCH	Human_newGene_600728
LRRN4CL	RXRB	WDR81	ZNF37A	GRIPAP1	SLC25A29	AP2M1
ZNF576	MRPL41	RNF19B	CMPK2	Human_newGene_784304	EIF4EBP3	ABCF3
PIP4K2C	ERMARD	LEMD3	KIF14	CELSR2	COPS7B	CTSL
MRPL16	SERGEF	GAPT	TAS1R3	ZMYND19	ITGAE	AGTPBP1
Human_newGene_459597	TP53INP2	PSMA1	TMEM42	Human_newGene_1317294	RAB2B	LYPD8
MRPL39	PPP6C	ZNF581	SIGLEC8	UBE2A	AJUBA	RTCA
FAM110A	LPIN3	PGK1	KIF18B	TLE3	TTYH2	AOX1
PGS1	GTF2B	MCM4	CHKB	SLC25A39	ARG2	C7orf50
MRPL33	ADCY5	Human_newGene_1687242	NEFH	ESR1	MPP7	CKAP4
THSD1	DNAJB12	KDM3A	AP1B1	FOXA1	DHCR7	RARG
TMEM181	CAMSAP3	Human_newGene_1261682	OAZ1	MIER3	DNAJC6	ARHGEF2
APOL1	PALM	SCARB2	GBP5	EPHA3	ELOB	GON4L
GOLGA8N	PNPLA6	USP14	GADD45G	TATDN1	ADA	CUEDC1
EXOSC3	SRPX2	IGSF9	RRM2	S100A6	DLG4	ZNF844
TMEM256-PLSCR3	FNDC10	KIN	SPATA24	WEE1	CTNNBIP1	MMP11
ERGIC1	SEPTIN9	SEMA5A	Human_newGene_7126	Human_newGene_494365	MPC2	SMARCB1
GP2	MANBA	GLO1	Human_newGene_285655	GABRA2	NME7	TARS1
CDC14A	NFKB1	KIF5C	CD38	Human_newGene_55578	ANKRD27	CA5B
RAPGEF3	RPN2	GRAPL	C1QA	CCT4	FBXL8	PRELID1
PITRM1	ZNF557	NLRP12	B4GAT1	MAGI2	RRP9	BTN3A3
TMEM223	ODF2L	SERPINH1	COQ2	Human_newGene_288033	FN1	PGD
NAT1	PDCD2L	TMEM79	THBS4	EXOC8	SLC9A1	Human_newGene_49616
HOMER1	HNF4A	C12orf43	UPK3BL1	NCOR2	GLS	TOP3B
WASHC1	PTPRN2	CCZ1	TCF24	PPDPF	MYCL	FILIP1
AATK	CDR1	RIC8A	ABHD11	LRRN2	TPBG	CHORDC1
CTAGE8	PKD1L3	MLLT6	ZMYND10	TACC1	RGS9BP	CDK7
CSTF1	SH3RF1	DCTN4	PTP4A3	RPL7L1	OR5V1	CCNB1
POM121	LACC1	Human_newGene_1760668	DGKZ	CYTH2	ROBO2	MTA2
ACSF3	UVRAG	EAPP	TRPV2	GOLGA6L7	EFL1	CCNL1
AL590764.2	Human_newGene_646712	SLC41A1	STK32C	TACSTD2	Human_newGene_194884	NEU3
THBD	Human_newGene_1021055	Human_newGene_885207	CYRIB	Human_newGene_55949	ARL2BP	JAK3
PRSS8	CFL1	MARK2	LYL1	PRKCA	ARHGAP9	Human_newGene_1391129
PUS1	DAG1	BFAR	SAMD3	CDC123	PAGR1	THAP11
CYC1	CTAGE9	EPS8L1	CERS6	KCNJ2	Human_newGene_1622174	PRDX3
Human_newGene_765367	PXN	REPS1	SLA	WDR73	PTBP1	ESPN
NPY5R	SFT2D1	MICAL1	AURKB	HNRNPA2B1	ZSWIM6	Human_newGene_55561
CAPN13	GK	EXD3	SPINT1	XAF1	FAM160B2	CAV2
HPGD	FABP4	TJP3	PSMB8	AR	COL4A2	TBC1D3E
SLC19A1	POLR2D	SLC1A5	CCL3	SERPINA1	MOV10	NEGR1
H2BC5	MTHFSD	ZNF419	FAM155B	SLC2A7	CRTC2	CMBL
MRPL41	CAV1	NFKBIE	CPLX2	IER2	PERM1	TAF1D
ANKRD28	CSPG5	SFRP2	RIMS2	AZGP1	RANBP3	PPP1R12C
NCAPD2	GIMAP6	CTSD	TMEM205	EDIL3	FGD2	CCL21
GRSF1	HOXB7	SPTSSB	Human_newGene_1153185	RUVBL2	ASB6	KRTAP26-1
ZSCAN5A	Human_newGene_229277	GTF2A2	COTL1	PTMS	PTGES2	SCN4A
ZNF304	UTP15	AEBP1	MED22	GPBP1L1	RC3H1	EXT2
MCCC2	SIDT1	GPD1L	GGT1	YWHAQ	LOXL1	RGL2
FRY	BHLHA9	TAF7	RIPPLY3	Human_newGene_1100839	MMRN2	TCP11
Human_newGene_853088	COA6	Human_newGene_494962	TCTEX1D1	ZMAT2	MXRA5	TARBP1
MTX1	S100A1	PXDN	MAPK15	IRGM	DNAJC24	PLEKHG2
HSPE1	TMEM141	CEP89	IDO1	ITGA3	FKBP2	OR2T10
CLDN7	SOST	PODXL	SPOCK2	DOCK7	PTPRM	EHMT2
ASAH1	REEP4	MLF2	MPEG1	XPO1	PARPBP	LSM7
PIK3R3	MAGEL2	SRCIN1	TMEM225B	EARS2	HOMEZ	ROMO1
USB1	KIFBP	PHYHD1	MYO1G	FBXL15	GALNT3	IMPACT
ANK3	FBXL13	TNC	CEACAM21	Human_newGene_1689115	ITGB3	H2AC17
DDX52	FAM90A16P	SSTR2	CCR1	Human_newGene_1689114	SLC25A11	ECI1
FNDC10	CSF2RA	DCTN5	DDX60	C11orf58	RNF167	RASL11B
RPN2	ZDHHC16	Human_newGene_1564379	KTI12	PAFAH2	ESYT1	Human_newGene_744668
TAF1B	CANT1	UNG	C16orf91	FRAS1	Human_newGene_1739713	CEACAM5
CRABP1	PLPBP	TMEM140	PRKCQ	RALGAPA2	AL049844.1	SLC6A16
PDCD2L	PSME4	CRABP2	OAS3	SPTB	DKK3	SMNDC1
BOLA1	THAP5	SLITRK6	OAS2	FURIN	FNIP1	SCMH1
NKX2-1	TUBA1C	CMTM6	MCM4	POMK	ZNF14	ANXA4
TMEM9B	ATP5PB	REEP6	EIF2S3B	AGA	TEX264	PACSIN2
PTPRN2	SEPTIN10	INIP	LIN28A	DCTN3	CHCHD3	COQ9
EVI2A	PNMA6F	PROM2	Human_newGene_1725083	DMAP1	POLR2H	TMA7
GIMAP8	B4GALT2	FES	ST6GAL1	IGSF1	CAMK2N2	TMED2
PLXNA2	PCDHB15	Human_newGene_278723	APOC2	ABLIM3	LTF	WASL
Human_newGene_1671091	ZNF654	ST8SIA4	CEP55	MTRNR2L6	Human_newGene_126458	EFS
AGPAT3	KIF2A	CEP41	IGSF9	OLFML2A	CDKL5	C15orf65
RRP1	TMEM106C	MAFB	HSCB	APC	PRXL2C	CCN5
Human_newGene_1021055	SOX3	RBM19	LCK	PPP4R1	MRPL39	GAGE2A
Human_newGene_1021056	Human_newGene_1623732	MUC12	FERMT3	CHRM5	FAM110A	Human_newGene_1149934
CTAGE9	DGKH	IRF2BPL	GLI4	Human_newGene_1750144	LRRC6	C1orf115
ARV1	DNAL1	SAMSN1	RINL	NRN1	PGS1	BROX
SFT2D1	PCDH7	PXMP4	NLRP12	Human_newGene_56003	ERN1	UBE3A
POLR2D	UFSP2	AC020907.6	CDCA8	Human_newGene_56005	GORAB	ZC3H11B
CLCN7	MUC1	Human_newGene_900409	SLAMF8	PACS2	CDK9	UBE2D4
CIAO3	ST6GALNAC2	SEC16A	PIK3R6	Human_newGene_313127	TMEM70	JMJD6
NEDD4L	IRF1	TXNDC12	Human_newGene_1406356	TSHZ1	JUN	PLAG1
LEF1	IDS	EDEM3	PPFIA3	RPS15A	TMEM181	SGSH
ABHD3	MAP3K5	B4GALT1	CMKLR1	TBCA	PCYOX1L	Human_newGene_4878
PLIN3	MRPL14	ZNF567	TMEM160	NEUROD2	POTEI	COX6C
GIMAP6	Human_newGene_327576	FGFR3	C1orf162	ECPAS	APOL1	CMPK1
CCDC30	VPS37A	SNAPC3	PTPN22	TXN	GOLT1A	CCND3
PHF13	ANP32A	SERHL2	CD53	CLIP3	RCN3	PITPNC1
UBLCP1	RBM28	EYA1	Human_newGene_1708690	DYNLT1	DDX11	BRCC3
XPO6	USP42	AIMP1	TUT1	DAZAP2	RAPGEF3	SLC49A4
SMIM4	IMPDH1	SPSB1	ISG15	SPATA31D1	MTPAP	ITGA5
S100A1	SVOP	LAIR1	Human_newGene_647340	RAPSN	PITRM1	AC023055.1
TTC17	NLRC4	CDC42EP5	SELL	GNAI1	ASPSCR1	SRRD
ZNF623	TBXAS1	LENG8	TNFRSF17	TBRG1	POTEC	PATZ1
C14orf119	PDHB	DNAAF4	NFKBIE	Human_newGene_55481	NAT1	ZNF274
GOLGA8J	NUBP2	P4HTM	HLA-DMB	TAT	CEP131	CXXC5
NAPB	NUP205	GPM6B	CTSD	DPM3	NDUFAF6	MBLAC2
RUNX1	SEC24C	MYO1B	HROB	H2AC14	PLA2G6	TCP10L2
CLIC6	NMNAT3	APBA2	SPTSSB	Human_newGene_1730849	WASHC1	MARS1
NAGA	POLR2J3	MRPL38	FGF12	PAIP1	CTAGE8	MBD6
Human_newGene_1147648	CHD1L	RDH11	PEX10	ZNF329	KBTBD11-OT1	KIAA1143
MTRF1	TAF9B	WDR55	KCNH6	ZNF517	CFAP53	Human_newGene_904894
SPIN2B	GAGE12C	CHST2	RNF213	PDIA4	TRIM52	MED29
IGFL2	PNO1	PHLDB3	Human_newGene_311468	NSUN7	TMEM144	Human_newGene_1275557
CNKSR3	ORC4	NAGLU	ADCY7	PPP2CA	CCDC121	NUP214
ZDHHC16	GCKR	NRP1	VGF	TAPBP	ACSF3	RDH10
ERLIN2	KIF3C	MYBBP1A	NLRP6	UBXN4	DPP3	CAPG
TCAIM	SLC39A11	SDC1	TCF19	RAB7A	THBD	Human_newGene_1560959
THAP5	SURF4	HMG20A	SLC5A2	CLSTN2	DGCR2	CCNH
ZNF528	H2AC15	ZNF134	CSK	GIMAP4	PRSS8	STX2
TUBA1C	PAGE4	PPP1R35	EXOSC4	GFM2	CYC1	ADGRD1
NUDT18	SNAPC5	ZNF473	TAF7L	ITPKB	HTR1F	HSPA14
B4GALT2	ZWILCH	CCNF	TNFSF13B	Human_newGene_242896	MGRN1	KLHL36
KITLG	ZNF347	PTBP3	PIK3AP1	GPR26	CAPN13	KPNA3
EHHADH	NRIP1	GPRIN3	GPR141	CNNM4	NLGN4X	LYSMD1
WDCP	MKNK1	TMEM179B	UGCG	CYP2A6	SLC19A1	Human_newGene_286500
TMEM106C	GARS1	TECPR2	CYP51A1	PSMC2	CBWD2	KIF12
LAMA1	NOD1	TLR7	TYROBP	CSKMT	H2BC5	ATP6V1G1
DNAL1	BLOC1S3	PCNX3	CD300LF	Human_newGene_287254	RASGRF1	PERP
VMAC	TIPARP	SLC35F2	LRRC10B	OLFM3	ZNF337	GLRX3
ZMYM3	CC2D2B	MFAP2	LST1	ZNF587	OXLD1	ENTPD4
NCSTN	ZCCHC2	AC106886.6	PI15	GPX1	ERMARD	PRKG2
PCDH7	ATL2	SBK1	KLRB1	TSPAN11	SERGEF	CACNA2D1
HCLS1	HDHD3	UROS	ASCL4	HIGD1B	MDM1	ACTRT2
GDPD1	PRRC1	ORAI2	TCF15	CEP164	NCAPD2	GRN
STX18	GSKIP	XYLT2	SH2D2A	AMER1	ZNF132	CDKN1C
RPUSD3	Human_newGene_610282	SLC4A2	SAMSN1	NDUFB11	ZNF304	RPS29
MICU3	Human_newGene_763343	CCDC40	H3C11	TJP1	KYAT3	UHMK1
MSTN	NAV2	SLC16A1	ICAM2	PTK2B	TTLL7	TPSB2
MAGI1	Human_newGene_388899	SLC37A2	APOC4-APOC2	SCGB2A2	ZNF80	HSDL1
ZNF646	BLVRB	FAM189B	TUBA3E	C12orf54	CLDN7	CDH13
AC009133.6	PRMT6	CCNO	PTAFR	PCDHGB7	DNAJB12	Human_newGene_1772868
SASH3	TSPAN18	HSPBP1	PTPN6	IL11RA	MRPS30	PRDX4
XPNPEP2	RGMB	ATP5MF	IFI35	Human_newGene_500752	CARD10	CACNA1A
TOGARAM1	PPP2R5E	MRPS34	FGFR3	DSC2	MFNG	NOSIP
MTRNR2L8	CDK4	HLA-B	SCRT1	Human_newGene_63996	PIK3R3	ZNF850
MRPL17	Human_newGene_1240181	SHROOM2	VCAM1	LARS1	UAP1L1	ZDHHC2
POLDIP2	Human_newGene_959896	TPD52L1	Human_newGene_1469140	FLNB	TMEM69	CUX1
CYREN	COL8A1	INPP5A	EPOR	Human_newGene_646307	CAMSAP3	CCDC50
RHBDF2	ETNK2	Human_newGene_646720	HYAL3	ZNF292	USB1	CAMK4
TBXAS1	NCBP1	H2AC11	Human_newGene_1756081	GOLGA6L2	ANK3	IST1
STPG1	RABEPK	PKD1	FAM219A	DDX49	PNPLA6	NAF1
C4A	ANP32B	CASP3	ALDH16A1	SEC61B	MNDA	GOLGA8A
YIF1A	G3BP2	TSPAN13	MTFP1	NINL	NDUFS7	Human_newGene_461818
SEC61A1	CXCL9	TSC22D4	C4orf48	TMEM184A	H4C4	TMEM229B
TCP1	GMPPB	CLN8	TMEM145	EFCAB14	CCNG2	PYGO1
FAM131A	DR1	Human_newGene_313119	LAIR2	ZFAND1	GMPR2	XG
C1QTNF3	ZNF470	VARS1	LAIR1	ZNF692	TSSK6	CD300A
H2AC12	Human_newGene_142946	LSM2	P4HTM	OR11H4	TMEM9B	CASKIN1
CHD1L	TSTD1	PIP	Human_newGene_1197218	DYRK2	UPP1	ANAPC2
USP44	S100A11	SLC7A7	RAB39A	FAIM2	GIMAP8	ANO6
PNO1	RFWD3	THOC6	MIEN1	PAN2	PLXNA2	BEX1
ORC2	TMEM183A	ATP13A3	FAM166C	CDH1	CSTB	EIF4A3
VCAN	Human_newGene_1080414	GCHFR	PRRT1	TCEAL1	BDNF	SKIL
RARRES1	Human_newGene_1080417	BEND4	MS4A4A	CSPG4	FOXC2	PPA1
CA12	Human_newGene_392575	Human_newGene_286640	MLX	FBXO7	SH3RF1	GUCY1B1
ATIC	CAPN5	Human_newGene_286641	CCNA2	POLDIP3	ZNF619	HOXC10
CCDC177	Human_newGene_1658644	NOX4	NDUFAF1	CRIP2	MELTF	RBBP6
SGIP1	TLCD2	SYT13	NUSAP1	HSPG2	TBC1D16	GTF2H2
COMP	LHFPL5	RAB35	IL27	ABAT	MRPL47	GGA2
COPE	GEMIN4	REXO1	IRF8	MFSD11	Human_newGene_1021055	ADA
IFTAP	TAF11L10	MAZ	MOXD1	Human_newGene_141157	Human_newGene_1021056	DLG4
S100A16	OLFML1	TNK2	BUB1	TMEM134	DAG1	MRPL50
JRKL	TNFSF13	PYCARD	GPAA1	RERG	DNAJC16	CTNNBIP1
COX17	MRPS6	GPATCH2	ZNF473	LRP2	ZNF358	NUDT16L1
MPV17	SPTY2D1	MYB	IFI27	H3C3	C17orf113	AC074143.1
GKAP1	RND1	JPH2	PTBP3	Human_newGene_958114	NFRKB	PIM2
GSKIP	PI4K2A	RAP2B	GPRIN3	HACD3	EPN3	Human_newGene_1152201
NUDT5	CREM	COL3A1	SH3TC1	PMP22	CLCN7	FBXL8
GLOD4	Human_newGene_285895	ITGA6	Human_newGene_221366	ZNF383	CIAO3	FN1
HNRNPUL2-BSCL2	Human_newGene_286512	Human_newGene_95030	PBK	PPP4C	COL6A2	HECW2
C3orf70	TRMT11	ROBO4	SPATA3	CST3	MYH14	MYCL
AOAH	DNAJC1	HLA-DPB1	H2AC4	CCT5	ZNF100	SIPA1L2
NAV2	SLC39A3	MDM4	C11orf21	AKR7A2	WIPI1	TPBG
POLR3E	ELOA3C	ITPK1	Human_newGene_1651594	AXIN1	ARFGAP3	RGS9BP
FAIM	PDCD6IP	CAAP1	AURKA	CDCA5	PHF13	OR5V1
SHISA4	ACSS2	SZT2	CASS4	NBPF10	SYT9	SPANXD
UQCRHL	CFAP97D2	KIAA0100	Human_newGene_955169	KRTAP4-7	ZNF418	CLASRP
AGAP9	IFT20	ABHD17C	SBK1	MFHAS1	GAL3ST4	SNRNP70
CLCN4	DYNLL1	HLA-A	FOXM1	TRIM7	BOLA3	PLCG1
QRSL1	STK35	TBC1D7	FAM187A	ARFIP2	CDK10	RELB
TLR6	CD44	SNX19	Human_newGene_1198173	IER3	ZSCAN21	AP3M1
ARHGDIB	Human_newGene_646462	Human_newGene_63729	TIGD6	MYOCD	SIDT1	FSTL4
BLOC1S1	MMS22L	PGR	PLEK	TLK2	XPO6	PTPN14
Human_newGene_1240181	UXS1	NAA10	SH2B2	SLC45A4	MN1	ZNF423
Human_newGene_959896	ZNF630	SCD	ORAI2	PCDH18	APEX2	ZBTB16
ZNF28	Human_newGene_1043583	SREBF2	AQP10	ARID1B	EBPL	ADAMTS14
COL8A1	VAMP5	MUC4	NEUROD4	SRP19	SMIM4	SLC66A2
NCBP1	RNF181	CKLF	KRT28	MIB2	IDUA	NPIPA1
TRMO	INTS10	ATRN	Human_newGene_764085	Human_newGene_465029	NAPB	RNF207
PITX1	TBC1D22A	TP53BP2	DUS1L	H2BC11	CLIC6	LGR4
MAST3	IFT172	AKR1A1	CDK5	CRTAM	KCNJ6	Human_newGene_362532
MSRB2	PRKAG2	TAF2	Human_newGene_1622898	SYT7	KIFBP	APOL2
KLC2	DLAT	STX5	ARL10	MRPL10	NAGA	COL4A2
CREB3	ENKD1	ZFAND2B	NPTX1	IFNAR2	PARP10	MOV10
LOX	NEK7	Human_newGene_743313	NKAIN1	S100A14	DCXR	VAV2
NOP9	RBM43	RASA4B	ZNF91	ZNF595	ANKRD35	GLUD1
ADAM15	Human_newGene_928022	APLNR	PRDM1	IQSEC1	COLEC10	OPRPN
ZNF888	B3GAT3	ENTPD7	PKIA	Human_newGene_1144250	CNKSR3	RANBP3
TPBGL	ARMT1	GAREM1	SNX11	UBE3B	FKBP1C	PEG3
TSTD1	Human_newGene_104035	ACACA	ARSG	IRF6	AL160272.2	SCAND1
PCGF6	Human_newGene_1066693	MEF2A	MROH8	ING4	TUBA1C	SRPK2
TMEM185B	LNPK	DENND3	HLA-B	Human_newGene_1670833	SLC35A4	KATNAL2
S100A11	RGMA	RHPN2	TANC2	Human_newGene_73641	C9orf152	MVB12A
NBPF20	PHKG1	C19orf12	TUBA3D	HSPA12B	C7orf25	DHX30
LAMP1	TGFBI	CD4	DHRS9	PDP1	ZNF266	FGD2
TMEM169	ETF1	SPP1	AKNA	TMEM9	Human_newGene_796055	PTGES2
RFWD3	APOL3	PLPP4	ACAP1	FABP3	SLC11A2	TACC2
CACNB4	CARMIL3	B3GALNT2	H2AC11	RPA4	FSCN1	SNCG
PAK1	OR51T1	CARM1	LILRB1	NUMA1	GPR161	RNF169
USP18	SMIM33	CCDC125	BICDL1	SLCO2B1	MAJIN	MXRA5
TVP23A	EDC4	KLHDC1	ASPHD2	SPOP	COL12A1	DNAJC24
GSTO2	TSPAN17	GTF3C2	MAPK11	MRPS14	RRP7A	PTPRM
ZBTB45	ARPC1A	ANOS1	UPK3BL2	FAM136A	RNF135	ZNF417
KDM1B	USP17L17	ARL4A	Human_newGene_794048	KRT18	NCSTN	TAF15
PLAT	CEP95	MT-CO3	C15orf48	THAP7	UFSP2	DGAT2
CEP76	AL034430.2	C9orf64	ADRA2C	DUOX2	TFB1M	NKD2
PAAF1	IL10	TNFRSF1A	RHPN1	AP1G1	MUC1	ZBTB4
GPR34	RPS10-NUDT3	CD74	SLC7A7	ZSWIM9	ACP3	FERMT2
GEMIN4	FAM90A17P	HTRA3	GPRC5C	CLDN3	ATP6V1D	TMC5
APLN	LMNB1	CCT8	IL2RA	Human_newGene_606898	SOWAHB	UFC1
EIF4E2	JRK	VWF	Human_newGene_983828	Human_newGene_606897	NPLOC4	Human_newGene_959038
RND1	PNRC2	BCL11B	Human_newGene_1728230	ZNF551	FKTN	ACOT1
CREM	Human_newGene_1587173	ZNF529	KREMEN2	ZBTB33	USP42	CMSS1
SMIM26	P4HA3	FTCDNL1	IL17RA	CANX	IMPDH1	RBM12
POU2AF1	STK24	CC2D1A	GCHFR	COPA	ZNF668	TMEM120B
AC098582.1	MMACHC	TRIM56	Human_newGene_1626959	TMEM109	ZNF646	FSIP2
DYNLL1	PLCL1	LAMTOR4	SYT13	AMOT	POLDIP2	GALNT3
GNB2	INHBE	Human_newGene_146455	C2	THRA	AL121758.1	ITGB3
TMEM219	BPGM	TLE3	Human_newGene_153130	IRS2	CISD1	ESYT1
SH2D4A	AC087289.3	SLC25A39	HLA-DPB1	APBB2	C4A	TBX3
FKBP4	SATB1	RAB11FIP1	HASPIN	RGS6	NUP205	MYT1L
DLAT	TGFBR1	ESR1	Human_newGene_1463382	H2BC7	SEC61A1	PMEL
PRKCH	SLC24A4	Human_newGene_1722131	CCDC69	WDR59	ACAT2	MANBAL
AC058822.1	PEX16	BMPR1A	MAD2L1	ARF6	PCSK5	DKK3
ITK	MFGE8	COL15A1	LGMN	PCDHB13	CHD1L	FNIP1
STOML2	SELENOH	FOXA1	CHGA	Human_newGene_141795	TAOK3	C4orf17
ZBTB10	SACM1L	PCYT1A	SPC24	ATP5MPL	TAF9B	SUGP1
ARHGAP27	MLST8	Human_newGene_1152552	CXCL13	UST	OCIAD2	IL4I1
TGFBI	GABBR1	PMAIP1	IL12RB1	Human_newGene_81827	IMPA1	HNRNPH3
FAM53C	NOL9	NOCT	CHRNA9	GUSB	ORC2	POLR2H
HRH1	UNC13A	ZNF71	HLA-A	ROCK1	RAB27A	LRRN4CL
APOL3	DGKI	SREBF1	Human_newGene_521856	SCRIB	VCAN	CHST14
SYNJ2	DCUN1D5	EFNA1	RENBP	ACOT9	CA12	SEPTIN6
TSPAN17	ATP13A5	GCDH	GNAZ	Human_newGene_55611	ATIC	ICE2
Human_newGene_759756	Human_newGene_55899	ENTR1	SCD	PSME1	SLC39A11	Human_newGene_313137
POSTN	ADAMTS4	PIGL	OR51F1	RELCH	H2AC15	ADGRV1
ARPC1A	DDB2	ZNF696	TRIP13	PIK3C3	PDP2	CDKL5
CEP95	LRRC8D	NISCH	SULT1A4	Human_newGene_7469	SIAH2	SDHD
AC013394.1	AC079447.1	ITGA11	MKI67	FOXJ2	H4C14	CHRNA10
RPS10-NUDT3	Human_newGene_286918	JMJD7-PLA2G4B	TAF2	LAMB2	SLC7A4	PHF20L1
NDUFA9	Human_newGene_286915	PCDHA4	TGIF2-RAB5IF	ITM2B	ZNF823	LRRC6
CLSTN3	KIF3A	PPDPF	NUGGC	TMEM167A	RNF182	PGS1
KLRG1	Human_newGene_906755	SHKBP1	SFTA2	RASEF	CHST6	ATXN7L3
SLC30A5	SMG6	AP000350.4	UBD	NDUFAF8	SLC8B1	MGMT
PRPF19	EXOC5	RRP1B	PRKDC	PLD1	MKNK1	DHX36
Human_newGene_1574043	TIMM13	SPDEF	DHX34	PANX1	BLOC1S3	HSPB11
SIGLEC1	CCNB1IP1	GAA	AIF1	RHOF	SGIP1	GORAB
Human_newGene_1587173	CAVIN3	PTGS1	ELFN2	DAAM1	HSBP1L1	AC137834.1
ZNF600	SIK2	CITED4	CD180	H3C4	COMP	ACTR6
BTBD8	RNF40	OR5A1	RNF223	ALKBH7	NRDE2	Human_newGene_1152988
ACP5	CCP110	RAP1GDS1	CST7	NME2	TIPARP	CUL2
ZC2HC1C	VPS35L	LRRN2	Human_newGene_43127	HLA-E	S100A16	JUN
SLIRP	TBC1D5	WIPF2	BAIAP2	Human_newGene_607026	FKBP1B	RMDN3
FAAH2	PARVG	DDX55	UNC93B1	LIG4	INAFM2	COMMD6
PPT1	GBP2	Human_newGene_65167	SEZ6L	KCNJ3	SYVN1	TBC1D4
DPH2	MRPL19	AVL9	LMF1	SPIN3	MRPL54	PCYOX1L
BEND7	ACADL	ELAPOR1	Human_newGene_1672183	Human_newGene_1482112	FAM174A	GNG12
CPB1	ACOT11	PAG1	CD4	ADRB1	C9orf116	ZZEF1
ZADH2	BRCA2	SELENBP1	AC004922.1	YWHAH	C5orf63	MPPED2
CISH	TMEM87B	TACSTD2	SYNJ2BP-COX16	Human_newGene_1761117	PRRC1	ZNF688
HEMK1	C11orf71	NAA38	IFI30	GNA12	EIF6	APOL1
CXorf38	SRARP	BAALC	GPC6	OTUB1	NUDT5	Human_newGene_1626930
WDR12	CDK19	CC2D1B	Human_newGene_944469	PES1	PLGLB2	TECR
EIF3J	LRRTM3	F11R	PTTG1	ATP5F1A	GGT6	SCAMP2
AC087289.3	WDR76	TAGAP	CTXN1	HNRNPDL	C5orf51	ERGIC1
CCDC120	AKTIP	B3GALT6	PGAP3	TEX14	MAGED1	ZNF571
ZNF569	ABT1	SPINT2	MTHFD2	MYO1D	PTGR2	HMGXB3
INPP5D	KIAA0556	POLE	Human_newGene_494665	Human_newGene_1308782	SHISA4	RGS3
ADARB1	CPT2	PLXNA3	MTHFR	CST5	PRMT6	SAR1A
MIPOL1	RDX	CDC25C	BRSK2	CD63	UQCRHL	CCDC158
CCDC157	SMAD9	CPEB2	CD74	ACTR10	UPF1	ASPSCR1
CERCAM	BIVM-ERCC5	CBX3	NOS3	CASC3	FAM53A	Human_newGene_1125104
NDUFA7	GPR183	TCIRG1	CELSR2	ZFHX3	ARHGDIB	KXD1
TMEM178A	PRPF4	ZNF282	BCL11B	DDB1	SMARCD3	CLMP
NPTN	STX17	Human_newGene_1689097	ZNF284	NLRC3	Human_newGene_1240181	MARF1
COL6A3	AGFG2	AHI1	PPM1H	EZR	ZNF28	CTAGE8
UQCR10	Human_newGene_1152952	PKIB	RTBDN	GPR39	C2CD4A	HEXIM1
FCHO1	OR51S1	NAT9	AP3M2	RBPJL	COL8A1	ANGPT4
MAP1S	Human_newGene_149600	SLC9A3R1	Human_newGene_1127306	KRT19	RABEPK	CSTF1
CFAP300	NUP160	ARNT2	CEMIP	TRAPPC2L	MTR	SLC25A28
ATP13A5	PFN2	AR	ARNTL2	MSL1	MOB1B	TMEM144
AP4E1	H2AC7	DHRSX	OLFM1	SNIP1	ATXN7L1	GASK1B
ADAMTS4	SAP18	AZGP1	Human_newGene_103855	MEAF6	NOP9	ACSF3
B4GALT3	RABL2A	EDIL3	PMAIP1	DCAF7	ADAM15	DPP3
PHTF2	SLC20A1	PPFIA4	BUB1B	CD207	ZNF888	OXCT1
SMAGP	Human_newGene_1053124	TNFSF12	CXCL11	PCDHB3	KCNH1	PRSS8
ATG4C	ZNF689	TRIM14	GBP1	BAHD1	DTL	DISC1
GRAMD4	PRR14	GPBP1L1	Human_newGene_1124598	RAP1GAP	SP6	CAPN13
KIF3A	UBE2R2	Human_newGene_286645	EML3	ERAL1	TSTD1	FBXL3
COL11A1	NOL3	CIITA	Human_newGene_1422925	MFSD10	PCCB	MYCBP2
TPRG1	TIMP1	RUFY1	GALK1	WDR74	HYAL2	IL1RN
STAMBPL1	BBS5	ITGA3	TXNDC11	TAS2R31	RFWD3	H2BC5
CH25H	STN1	SLC4A4	BANK1	SRP14	TMEM183A	ZNF337
C12orf45	SNX13	PADI2	PDCD1LG2	SLC7A2	COL4A1	OXLD1
TFRC	Human_newGene_226573	SLC25A42	CCDC112	REEP5	MAGEF1	MRPL41
INPP1	MKS1	ZNF687	PALD1	SLC25A3	PAK1	ANKRD28
ZNHIT2	GRHL1	CIC	MANEAL	FEM1C	INTS4	ERC1
CAPN7	Human_newGene_1420776	RALGAPA2	LDHD	TBC1D10B	PGAM4	CISD3
PARVG	AMMECR1L	PEX5L	ADORA3	MAPKAPK5	ZBTB45	MYOD1
WDR75	CTNNAL1	SLC29A1	H2BU1	ISG20L2	KDM1B	MDM1
ADAM23	BMF	EPHB4	ZWINT	USP36	PLAT	NCAPD2
BRCA2	TRAPPC6B	TSPAN14	DOCK2	MFF	GPR82	SDF4
PPP1R3G	ZNF665	TPD52	RAB42	TCEA1	VWA1	TUFM
FOXS1	Human_newGene_954248	H3C14	LGALS3BP	RTL4	CCNT2	CCNB3
CDK19	Human_newGene_1462339	FURIN	ATAD2	Human_newGene_60108	KCND3	LPCAT4
GTF3C6	ACSL5	Human_newGene_15686	H1-5	SEC13	PI4K2A	ENAM
C4orf33	TMPRSS3	SLC7A8	CCL5	PRDX5	SGSM2	PPP6C
BORCS6	TFF3	SPATS2	SELENOO	ACADVL	VPS53	Human_newGene_1154352
MAPRE2	ACAP2	MTF2	NLRC5	NFIC	ELMOD2	ZSCAN5A
ABT1	Human_newGene_157488	TBX1	HTRA4	POU6F1	DNAJC1	CTNNBL1
TRAF2	AC105052.3	MRPS26	LINGO1	HIVEP2	MTIF2	EPB42
SMAD9	CETN1	NACA2	Human_newGene_1750239	CLEC3A	SMIM26	FRY
STK19	SMARCD1	HILPDA	F11R	GALC	VAV3	FNBP1L
MOSPD2	DPF2	ZSWIM8	Human_newGene_188336	KDSR	TTC27	CBLN2
PCDHB10	NKPD1	BIRC2	IRF7	PFN1	GJA5	HSPE1
C3orf33	TPRKB	LRP1B	FAAP100	ALDH7A1	CA13	CLDN7
MT-ND5	GTF2H5	AUP1	TAGAP	Human_newGene_1719357	ACSS2	GATC
NUP155	Human_newGene_1473019	SECISBP2	LAP3	PLEKHA1	IFT20	PARD6G
AGFG2	FDFT1	PTK7	YIF1B	NSMCE4A	ZNF669	DNAJB12
POLR2I	HBA2	CCDC84	ZBP1	AC093512.2	MMS22L	MRPS30
TBCB	NPAT	OLFML2A	GMIP	TRAP1	FAXC	PIK3R3
PPP2R2A	TNNT1	PRR14L	TCIRG1	MPHOSPH6	UXS1	PDE3B
CXCL10	Human_newGene_465552	GSTO1	CD48	PTPRF	Human_newGene_1293311	UAP1L1
H4C13	MCM3	MON1A	H2BS1	MYH11	TAOK2	SNX21
NUP160	ZNF333	ZNF385A	CD68	NEIL1	DDAH1	CAMSAP3
SMAD6	Human_newGene_97959	BCAR1	COL2A1	NAGPA	TGIF2	LY6E
ACOT13	Human_newGene_609276	NAPRT	TMEM104	TDRKH	PLXNB2	DDX52
PFN2	RPP14	LIPH	Human_newGene_140711	Human_newGene_1625436	HMGCR	MANBA
SCARB1	TMEM119	RNF144B	XAF1	UBR5	AP1M1	AREG
RABL2A	SORBS2	Human_newGene_313127	GIMAP1	ERI2	ZNF845	RPN2
SLC20A1	NFASC	ANO1	SPI1	PURA	IRAG1	ODC1
H3C8	C1QC	NEBL	AC073508.2	ARHGAP32	SS18L2	CRABP1
C11orf54	YDJC	USP27X	GRIN2D	Human_newGene_1765884	DIXDC1	MAP3K1
DOC2B	PRKRIP1	HAPLN1	Human_newGene_419204	HLA-C	NUBPL	ODF2L
ABHD12	UBE2F-SCLY	REPIN1	IL18	EPS8L2	HID1	ATP2A1
ABCE1	CFAP410	ELP1	FGFR4	RANBP10	ARHGAP27	GRID1
SIX4	CDK2AP2	GTF3C1	Human_newGene_1622682	IQGAP2	UROD	NKX2-1
RBM48	PIM3	IL4R	LILRA4	CALM2	WDR6	EIF3M
HEXIM2	FKBP5	PET100	B2M	MCUR1	SYNJ2	NDRG3
CTAGE4	DACT2	PCDHB2	IFFO1	NOD2	TCIM	HNF4A
MKS1	MPV17L	MARCHF2	EBI3	Human_newGene_287334	UGT2B28	DNAJC11
TFCP2L1	CTSS	IQCE	Human_newGene_1195818	LRRC41	TRIM41	KLF10
GPR15	CCL19	USP10	Human_newGene_1728379	PARD3	POSTN	CDR1
BMF	PDE6B	LSM14B	C16orf96	TSPEAR	NEK3	CSTB
GIMAP5	ZNF414	MAL2	SAT1	NCOA7	CORO7-PAM16	G6PD
LRRC8B	NOXA1	PACSIN3	RASGRP1	BCKDK	CEP95	SMTN
TFF1	UBE2I	FGL2	KLHL6	MYSM1	Human_newGene_625481	PRIMA1
BGN	SDHC	SPSB3	RGS13	KLF13	KCTD3	OR4F17
SLC36A1	CBL	MGAT4A	Human_newGene_140931	ZFYVE28	VPS45	LACC1
TP53	MPP5	JPT2	Human_newGene_912744	Human_newGene_311730	LMNB1	Human_newGene_95118
SMARCD1	CNNM3	ADNP	Human_newGene_1737794	CCDC91	AMPD3	GFPT1
LRRC32	GSTM4	TK1	Human_newGene_1622445	ITPR2	JRK	AP3S1
SYTL2	TET2	NT5DC2	MEF2B	DNAJC25-GNG10	Human_newGene_1574043	ANXA11
CHFR	HDAC5	PATJ	LIPA	SLC44A4	SIGLEC1	DAB1
PRDX2	ABCC3	HOOK1	H3C14	HSPA1B	P4HA3	CTAGE9
PIEZO1	LUC7L3	H2AC14	CKS2	PCYOX1	SLIRP	FOXJ3
TPH1	PCNA	KCNA5	Human_newGene_1773282	Human_newGene_1519535	RITA1	C17orf113
NPAT	BTBD3	Human_newGene_1730849	ICAM3	KRT8	NDUFS1	PRDM10
SIGLEC7	NEK11	SELENOS	C16orf54	Human_newGene_1315514	CACUL1	FRMPD2
PXDC1	TNNT2	ALKBH6	Human_newGene_1023848	Human_newGene_662350	PLCL1	KIDINS220
ERICH1	CPEB1	ATP6V0B	Human_newGene_639223	SNCA	ZADH2	DCP1A
Human_newGene_1149275	AKAP10	FBXL22	BCL2L12	PGBD5	MAPKAPK3	EPN3
ZNF468	CFAP97	SCUBE2	CD72	CSF1	CISH	CLCN7
RPP14	PRMT5	ZNF440	GZMK	TMEM25	CXorf38	CIAO3
RNPEPL1	SOD2	ATP6V1H	ITGAL	EIF4G1	PIGA	Human_newGene_42328
PDLIM3	ZNRF1	YTHDF2	ADA2	LONP1	NPIPB15	NEDD4L
SORBS2	OAZ1	TAPBP	VAV1	PRPSAP1	FAM177B	CAV1
AKR7A3	UQCRH	MRPS35	G6PC3	NOP14	PRPF40B	CASP6
ICAM1	SLC25A19	STK10	GBP4	ADH5	ST7L	LEF1
MYO19	Human_newGene_389100	WSB2	H2BC6	RPL28	MIPOL1	ZNF768
MX1	ACKR1	COL1A1	TMEM86A	MED26	PEX16	MYH14
C1QC	SEC23B	CLSTN2	HCN2	BCAR3	CCDC157	PLIN3
MCF2L	NUDT21	PCLO	CEP20	TSPAN1	FAM122A	CCDC30
F10	PKN1	LMAN1	TRPM2	MRPL21	SEMA4B	ARFGAP3
ZNF16	GBP5	H3C15	SEC11C	Human_newGene_97991	MFGE8	SPHKAP
TRABD	Human_newGene_1624581	ITPKB	FBXL6	HYOU1	ZNF710	SYT9
YDJC	Human_newGene_1624580	NTHL1	Human_newGene_47670	CHCHD10	NDUFA7	GAL3ST4
SPATA18	FRMD8	FAM234A	ZBTB3	Human_newGene_262808	MLST8	MEA1
EIF1AD	ZNF22	ZNF154	PRODH2	MFN1	COL6A3	TMEM95
GGACT	SEC22A	FGD5	AC040162.1	ZNF26	HSPA14	CDK10
FMNL3	DEDD	FAM98C	CD2	RPN1	AP4E1	ZSCAN21
CFAP410	Human_newGene_1066278	SUZ12	NDUFA6	Human_newGene_658604	ADAMTS4	APEX2
ZNF66	LRCH2	RPS27AP5	TTC36	SOD1	DMTN	AL157392.5
CDK2AP2	CBR1	HNRNPUL2	MPP3	PRMT7	ZC3HAV1L	IKZF1
PIM3	MAP3K9	CSKMT	ATF5	TERF2	ATG4C	CCDC70
SRPK1	SGMS1	GATA3	FGR	COL27A1	LRRC8D	ZNF623
CTSS	RRM2	SLC25A46	KCNC2	ADAMTS3	Human_newGene_286915	C14orf119
CORO1B	SPATA24	LCLAT1	CARMIL2	SHISA2	UPRT	PAX1
H3C7	DGCR8	CBR4	Human_newGene_1357606	Human_newGene_1140327	KIF3A	METTL6
MYO10	ATAD3B	AMER1	HES6	DDX51	COL11A1	IGF2BP1
USP21	SLC35E2A	EEF1A2	GRK2	Human_newGene_905019	TPRG1	CLIC6
CBL	Human_newGene_1566649	ZNF626	FCGR3A	GIMAP7	Human_newGene_104615	KIFBP
CNNM3	PTPRE	SLC1A1	CELF6	COX8A	NPTXR	NAPEPLD
ENG	SCLY	KLF16	FLI1	Human_newGene_1080421	CCL13	CNOT1
PCNA	CD38	ROR2	DNASE1L1	LAMA5	YTHDF1	ANKRD35
MRPL4	TMEM63B	IL11RA	ARG1	ARF3	BTBD11	PPP1R9B
MPHOSPH9	TMEM14B	USP17L11	BHLHA15	C5orf24	TIMM13	MRPS21
PRMT5	KAT5	RGSL1	DNAH1	EPPK1	TFRC	CNKSR3
POLR1D	Human_newGene_141242	TLNRD1	PPP4R4	YTHDC2	YY1	KCNK3
RIPPLY2	Human_newGene_141244	ELP2	Human_newGene_1565455	MBNL1	CAVIN3	EDC3
NEFH	COQ2	DDIT3	ADNP	AC013489.1	ZNHIT2	THAP5
NT5C	PSME2	FLNB	TK1	Human_newGene_1194282	VPS35L	TUBA1C
NUP85	HLA-DQB2	WDR13	SYT5	RBMXL2	SPRED3	SLC25A31
Human_newGene_1719622	TRIAP1	PIK3CB	TNNI3	AHNAK	C8orf33	SEPTIN10
RAD51D	CSRNP2	CPNE8	H2AC14	PCM1	EVA1A	C9orf152
ACKR1	MOCOS	ITGA4	Human_newGene_666737	Human_newGene_1621079	FEN1	NOL12
F13A1	HOGA1	PARM1	Human_newGene_140319	CNKSR1	TMEM87B	HINT3
QTRT1	MGST3	GUF1	SELENOS	JUND	CCM2L	B4GALT2
HTATIP2	COBL	ZNF493	ASPM	ANKFY1	CYP2R1	METTL26
PDIA3	GNA14	NINL	TPSAB1	FLT3LG	CDK19	SLC11A2
DEGS1	S100A7A	MEX3C	SEC14L6	TTC30A	PLXNB1	MLEC
KNSTRN	FADD	ABHD16A	IFI44L	NPIPB13	CCDC51	ZNF654
DDIT4	CHGB	EPM2AIP1	Human_newGene_369671	KDELR2	ATRIP	PTPRQ
GBP5	ADAM29	TMEM170A	ZNF101	Human_newGene_388883	BCKDHB	KIF2A
Human_newGene_1624581	Human_newGene_1686547	DYRK2	PHACTR1	MT-ND1	REPS2	GPR161
MAP3K9	Human_newGene_1686546	RUNDC1	ATP6V0B	Human_newGene_646941	WDR76	ALDH9A1
ARMCX6	PAMR1	DYRK1A	TONSL	AC107871.1	CCDC71	CCSER1
RRM2	CCDC88C	TMEM273	MYO1F	RHOB	DCAF16	SCARA3
PTPRE	CYRIB	GRAP	AKIP1	PEX26	TGM1	RRP7A
SCLY	FAM76A	AP1M2	SIGLEC14	MCM2	ABT1	LIN54
LENG1	RBMXL1	FAIM2	Human_newGene_548956	AL121753.1	TRAF2	LAMA1
CBWD5	TBXA2R	CDH1	Human_newGene_1734881	SLC25A32	CPT2	INTS6
BRMS1L	TMED8	B9D1	SH2D1A	TTC19	RSAD1	CPS1
THBS4	CHTOP	NAAA	MMP9	PTPRN	FDX1	KATNAL1
KBTBD2	PCOLCE	KCTD20	Human_newGene_1309374	Human_newGene_95052	STK19	BEST1
TRIAP1	TMEM107	CRIP2	ATP6V1H	Human_newGene_311336	DXO	PFDN2
DCSTAMP	PLAA	PCDHGA12	Human_newGene_276757	Human_newGene_1357605	EVPL	NAMPT
MOCOS	RNF165	ALG10B	TMEM151A	CBX4	IL17RC	SRM
HOGA1	CENPW	SORL1	OAS1	FZD1	FEM1A	SRRM4
TP53INP1	FGFRL1	RERG	SLC7A5	TOX3	MAP7	PEA15
ACTG2	ABRACL	TAF8	Human_newGene_290258	TXNDC17	RAD18	PSEN1
FADD	TMEM205	UNC119B	Human_newGene_800609	NPHP4	NUP155	GFI1B
FOXO4	CAPS	MLPH	Human_newGene_1656127	POP4	RGS22	PODNL1
PTP4A3	RAB3D	TNIP2	FOXP3	ADAM10	C19orf73	MUC1
AGRN	COTL1	RASSF4	TFEC	YWHAE	CXCL10	FARP2
NHS	PWP1	SULF2	ADAP1	ASPG	H4C13	IDS
BEX4	PLXNC1	URGCP	Human_newGene_56692	ABHD8	SLC18B1	MAP3K5
CCDC88C	FIS1	GJA1	SGCA	Human_newGene_284606	RGPD4	STX18
TRPV2	MED22	ZNF552	GNLY	VLDLR	TIRAP	NPLOC4
STK32C	SLC44A1	ACOX2	GIMAP4	RTL1	SLC20A1	RPUSD3
CFAP20	CEBPZOS	CD3G	C22orf39	PTPN23	H3C8	ANP32A
TMEM200A	HEXA	MRPS33	Human_newGene_1622869	Human_newGene_784499	ATG10	Human_newGene_903299
TMED8	GOLGA4	ATP13A2	Human_newGene_1622862	ELOVL5	NUDT12	RBM28
CHTOP	MAPK1	ADCY1	H3C15	ZNF264	DOC2B	IMPDH1
ITPR3	GGT1	PRR15L	DOK2	USF2	ABHD12	XPNPEP2
MOSPD3	SMG7	DDRGK1	NCOA4	OLA1	TMEM185A	TOGARAM1
DUSP4	RAB13	MFHAS1	NTHL1	ERBB3	NOL3	HK2
TMEM107	S100A8	ARHGAP4	FAM234A	FGF10	SNX13	PARP12
C3orf38	PIN4	TRIM7	GPR26	IQSEC3	CTAGE4	STPG1
MILR1	NEPRO	TRIM5	LAMP5	TSC22D2	KCND2	ZFP30
ZFYVE19	ABHD14A-ACY1	CHCHD1	Human_newGene_86493	KAT2A	ATP1A4	CISD1
UBE2NL	EIF1B	RNF215	REXO5	Human_newGene_892569	MKS1	C4A
COL5A2	FBRSL1	KAZALD1	Human_newGene_259153	IQGAP1	GCC1	PDHB
TAP2	SPAG7	HMCN1	RELL2	AKT1S1	ACSL5	TCP1
CFAP44	PHF19	VASN	NAT8B	CELSR1	TMEM125	PEX11B
CCL3	SVEP1	ANKRD9	PYY	CCDC14	TFF1	CHD1L
CFAP298	Human_newGene_45913	C11orf49	FCRLB	PARP8	TFF3	KHDRBS3
RPS6KA6	ENPP1	LSM8	OR4A16	C17orf64	BGN	TAOK3
BDH1	ZNF12	STOM	SPN	FAM20B	SLC36A1	GAGE12C
P4HA2	MKX	NXPH3	LHX2	Human_newGene_55522	CPNE7	RBM5
CD248	IDO1	PPARD	RMND1	MAP3K6	PPP1R3D	COX7A2L
EID2B	SPOCK2	UNC45A	Human_newGene_892510	FAM120A	TP53	VCAN
FGFRL1	MPEG1	CLDN1	AC007326.4	Human_newGene_197672	SMARCD1	CA12
CENPP	EOLA1	PRR12	KLF16	APP	TPRG1L	MGLL
ABRACL	CDC42SE1	UBXN2A	H1-3	DOP1B	TCTA	RFX3
CAPS	Human_newGene_263856	RNF38	TIFAB	TRPT1	ADGRB2	ATIC
RAB3D	DUSP14	TMPO	DDIT3	RTN4	PRELID3B	SURF4
CENPB	SUMO2	NDUFAF3	BIRC5	WDR1	GTF2H5	AADACL3
SURF2	DDX60	DAPK2	PLEKHO2	Human_newGene_646762	CHFR	SIAH2
MED22	C16orf91	PLPP2	KIFC1	GOLGA3	PRDX2	ARHGEF38
PRG4	GAPT	TPGS1	FCGR1A	WBP11	MAP2K7	ZNF823
C1RL	STMN1	S100A14	Human_newGene_1078706	AL157935.2	PIEZO1	ZNF311
RPIA	TCAF2	KRAS	Human_newGene_1325785	ASPHD1	TPH1	LIMCH1
LGALSL	PSMA1	CLTCL1	DLGAP3	TUBB4B	NUP107	TMEM230
PGM2	MYH15	DCP2	Human_newGene_244106	Human_newGene_500753	SOWAHA	SLC8B1
HOXC12	MRPL36	USP17L18	CCDC151	PPTC7	EEF1AKMT4	HSBP1L1
SHE	OAS2	CD46	PARM1	ADIRF	ZNF446	TIPARP
ARHGEF19	PGK1	COPS7A	KPTN	CEP83	TRNAU1AP	COX17
ELL	EIF2S3B	SMARCAD1	SLC25A18	RBM39	EMC1	ASPN
TCTEX1D1	Human_newGene_1687242	ZSCAN22	CIDEA	ZBTB47	TNNT1	FBXO15
ABHD14A-ACY1	KDM3A	PFKM	ABHD16A	SSR3	ZXDC	MPV17
SPAG7	ST6GAL1	BMP1	TMEM170A	Human_newGene_262797	MRFAP1L1	SYVN1
TRPV6	USO1	TSPAN6	Human_newGene_912043	NMRAL1	CPLX1	KRT37
CSPP1	PPP1R3C	WRN	TLR10	PSD4	TNFRSF11A	GOLGA8R
ZNF718	GATAD1	PTPRT	Human_newGene_1482061	SLCO5A1	Human_newGene_644817	REV3L
MICU1	MRPL37	UNC13B	Human_newGene_129754	Human_newGene_788964	HJURP	Human_newGene_605773
SPOCK2	SPAG1	EMC10	TAZ	MNT	ZNF333	Human_newGene_605772
RNF152	DMC1	DCBLD2	AL031178.1	CSNK2B	TXNDC9	ERVW-1
ZNF335	CDKN1A	NDST2	PTPN7	ARFGEF3	MAD2L1BP	RAB11FIP3
MPEG1	GLO1	SMAD3	DNAJC5B	Human_newGene_736443	Human_newGene_1677344	TUNAR
CDC42SE1	NKD1	MMP14	MCOLN2	RPL27A	Human_newGene_97959	C5orf63
TTC4	OR2M3	ANKRD42	IL7	ACOT8	RPP14	Human_newGene_1732620
PIDD1	SIKE1	SPOP	RAC3	BCDIN3D	SMIM14	CCSER2
Human_newGene_103779	AC068580.4	MRPS14	ALG10B	BRPF3	TMEM119	ACBD6
RNF19B	DNAH14	ATP5MC2	CXCR4	HRAS	RNPEPL1	NAV2
CCR1	SERPINH1	DNAJC14	MAMDC4	STUB1	BICD2	MAGED1
DDX60	Human_newGene_1623731	ST6GALNAC4	DOCK10	AFF3	SORBS2	POLR3E
MT-ND3	APBA1	PDRG1	Human_newGene_972831	SNAP25	PKMYT1	FAIM
ARHGEF15	RASSF5	PLD3	Human_newGene_754491	ADCY8	ICAM1	PRMT6
MAPK8IP1	HBB	RASD2	H3C3	ZNF639	MYO19	BORCS7-ASMT
GAPT	BCR	TSPO	HMMR	LMBRD1	TMEM41B	CLCN4
EMX2	CHRNB1	FBRS	Human_newGene_643410	PEF1	TMEM164	PPP2R5E
CST1	ZNF830	HSPA5	CXCR3	ECT2	SCYL3	TLR6
SART3	BLOC1S6	KRT18	SLA2	ASL	C1QC	MGP
PSMA1	ZNF831	FPGT-TNNI3K	Human_newGene_1680472	Human_newGene_54582	MCF2L	RASAL1
DNMT3A	EIF4A1	ANAPC16	Human_newGene_840717	RPL36	ZNF16	BLOC1S1
MRPL36	Human_newGene_1406356	MED16	CDKN3	MTRNR2L1	ACADSB	SMARCD3
OAS3	ZNF641	NDUFV3	TOR3A	DCTN1	TRABD	ACSL4
OAS2	NOTCH2NLC	SLC37A1	DOC2A	Human_newGene_871316	EIF1AD	Human_newGene_1240181
GDF11	SNX6	MINK1	TLCD3B	DOCK5	AQP5	APOBEC2
MEOX1	Human_newGene_139007	VPS50	IL2RB	ANKH	ZNF66	COL8A1
PRKACB	PCDHB6	H1-0	RASSF4	C1QB	CDK2AP2	XPA
MOB4	Human_newGene_918755	KLF7	Human_newGene_1319214	ARL8B	CORO1B	SEPTIN4
DOT1L	MARK2	DPAGT1	GJA1	AP002373.1	ZMYND15	MAP3K20
GATAD1	DNAJA3	C6orf136	ACTA1	CSNK2A1	PCDH12	GMPPB
ENTPD1	MAGEH1	IGFBP2	CDCA5	BIRC7	PRORP	AFF1
KIF20B	ISG15	ADAMTS12	SPDYC	B3GALT5	SDHC	LOX
MRPL37	PYGL	PREP	CD3G	RNF4	USP21	FBXO45
SPAG1	MUC5B	RBM47	Human_newGene_1307470	GNAI3	FAM91A1	PPP6R2
IGSF9	Human_newGene_902871	Human_newGene_227397	IL17B	ARHGEF35	CBL	ADAM15
TCF20	GTF2A2	STT3B	SERPINA6	TIMP2	NEK11	SLC7A14
TIMM44	NUB1	BCAM	NSG2	WDR26	SIGLEC8	Human_newGene_330047
ADAM8	POLD2	Human_newGene_237557	Human_newGene_997690	CLEC14A	MPHOSPH9	Human_newGene_327218
LCK	DDX54	GFRA1	AGAP2	C2orf74	LRRFIP2	PCCB
KIF5C	TAF7	CDK12	PRR15L	NAB1	SPATA12	LAMP1
BMI1	WDR7	CHID1	Human_newGene_1203603	EPCAM	CD47	UGP2
MGAT2	Human_newGene_607646	ZNF660	FPR1	MFN2	CHKB	PAK1
FERMT3	ABHD5	GEMIN5	ARHGAP4	KIAA2013	AP1B1	FNBP1
PLCB3	SUGT1	RESF1	TRIM7	SPG7	NUP85	NR1D1
CADPS	Human_newGene_494962	TCTN2	Human_newGene_491594	PRICKLE2	TRERF1	GSTO2
DNAH14	ECD	MSR1	INSYN2A	RPL18A	SEC23B	PLAT
SCARF2	ADIPOR1	ERP44	AC007040.2	ATP2A3	DEGS1	TLCD2
LILRA6	PXDN	PSMD13	CD27	Human_newGene_1152464	KNSTRN	LSAMP
SLAMF8	VPS36	GUSB	TAPBPL	EPHB3	DDIT4	AHNAK2
DUSP23	CYB5R1	HADH	TNFAIP8	DBNL	TRIM69	PAAF1
RNF166	VGF	ITGAV	SIRPG	MED6	CHP1	VWA1
RASSF5	SPAG11A	RUSF1	KAZALD1	SPEN	KLHDC2	GEMIN4
CALML3	Human_newGene_94898	STX10	TIGIT	ZSCAN25	ZNF22	CCNT2
LRWD1	AZI2	GEMIN2	APOO	Human_newGene_68447	FLRT3	RBM12B
GSTA4	SRCIN1	NVL	RBM24	RPL17-C18orf32	NIT1	TNFSF13
FAM169A	THAP3	TTC39C	CDC7	COL18A1	ARMCX6	OR8G5
ANKRD30B	Human_newGene_1152502	GLYCTK	MAP4K1	XBP1	NINJ2	EIF5AL1
CX3CL1	GANAB	MXRA8	LYPLA1	SCGB1D2	MLLT3	CAB39
Human_newGene_1406356	ZNF436	LAMB2	H2BC11	GOLPH3L	RRM2	RAP2C
MAD1L1	CES2	TMEM167A	COPS9	TMEM123	SPATA24	MRPS6
NCBP2AS2	CD2BP2	ZNF593	CRTAM	GABPB2	TCTN1	Human_newGene_104181
ZNF641	Human_newGene_1540814	ICA1	HTD2		PTPRE	ELP6
SPATA33	CSK	ISY1-RAB43	AC008073.3		SCLY	NT5E
DEAF1	EXOSC4	TMCO1	ADAP2		PREB	Human_newGene_286512
CHIT1	ZDHHC15	DENND2D	SYT7		SLC5A6	SGSM2
Human_newGene_67819	XPR1	ATF3	MRPL10		LENG1	VPS53
CMKLR1	FBLN7	ITGAM	IFNAR2		B4GAT1	AGAP5
PCDHB6	PDE1A	SPTLC2	C2orf15		ERCC8	THUMPD1
TMEM160	ZNF503	C5AR1	Human_newGene_1442742		CBWD5	HGH1
PTGFRN	MAPKAP1	ALKBH7	LETM2		THBS4	USP47
HMGCS2	GPR141	SAMD9L	PRAMEF5		TRIAP1	EIF2AK1
CD53	GRPEL1	FP565260.3	NUDT22		RIOX2	Human_newGene_1560961
Human_newGene_1708690	ZNF530	KCNJ3	Human_newGene_742233		CSRNP2	GLIPR1
CLEC2D	NDUFB1	GALNT14	CARD9		ATP1A2	ACSS2
EPS8L1	INIP	SUSD3	AMBP		MIGA1	SOX12
TUT1	TYROBP	SPIN3	ZAP70		ABHD11	SAE1
TET3	LRRC10B	SPTBN2	TMEM67		N6AMT1	ZNF341
EXD3	MCRIP2	BOD1	MAGED4B		ILDR2	SRSF8
SEMA4F	TUBB4A	LPCAT2	PTPRT		TP53INP1	CD44
SELL	COX15	PLAC8	Human_newGene_1656145		FBXO41	CRIP1
Human_newGene_802886	TNS3	CCDC59	Human_newGene_913064		FADD	ABCB6
SYDE1	IRF2BPL	DYM	Human_newGene_662124		RPS6KA4	RNF19A
ILVBL	Human_newGene_1240229	ADCK5	Human_newGene_1404482		TNFSF12-TNFSF13	Human_newGene_1154557
NFKBIE	TRIP6	PPIL2	HSFX1		IER5L	ZNF630
HLA-DMB	Human_newGene_1240222	POLR2A	Human_newGene_1440271		COL4A5	RNF181
CTSD	STAP2	ZNF746	B3GALT4		AGRN	SH2D4A
MUC5B	C2orf69	CREB3L4	ST6GALNAC4		DGKZ	INTS10
MAN2A2	DGKE	SLC39A1	SEMA7A		CCDC88C	TBC1D22A
FOXQ1	ITGBL1	SLC11A1	HLX		ZNF85	GAGE12F
MIPEP	PDCL	SINHCAF	MTMR14		ETHE1	WNT5B
TAF7	H3C11	ERBB4	H3C13		JCAD	ZNF845
ZNF852	MEIS3	ITIH6	LTB		CYRIB	PRKAG2
FGF12	ALG9	MAGED2	KCNK15		BLOC1S4	RHOBTB2
KIF4B	OR2I1P	RFX5	HSH2D		FAM76A	ENKD1
TBCC	TAF1	ATP11A	H3C12		MTG2	NEK7
PEX10	ANKRD36B	GJC1	CHST8		TRIT1	RBM43
ECD	HCAR1	FAM47E	Human_newGene_1732742		CHTOP	PRKCH
P4HA1	Human_newGene_1684922	SUN1	KPNA2		SNAP23	RIT1
CYB5R1	RNASET2	MFAP5	CAMK2B		DLG5	INTS3
ADCY7	RAD9B	ITGB2	MATK		MOSPD3	HLF
CEP89	NBPF14	C9orf16	CARNS1		DUSP4	TM4SF18
CROT	Human_newGene_729933	SLC25A20	ARHGAP30		C3orf38	ATP5PD
VMA21	NR3C1	PRKCD	CHP2		RGS17	ARMT1
THAP3	C5orf15	TTYH3	S1PR5		SPINT1	ALKBH3
INPP4A	ERCC3	SLC39A6	NCCRP1		FBN1	STOML2
ZNF436	SLC8A1	PPP2R5A	TMEM109		FAM172A	YIPF3
TCF19	NDUFA4	EHBP1L1	Human_newGene_318015		COL5A2	LNPK
UTP4	CCDC88A	RCOR3	Human_newGene_317932		TAP2	TSEN54
UNG	PCDHGB5	CST5	IL7R		ZBTB46	UROD
Human_newGene_225529	PHF1	SLC6A6	PPP1R16A		CLUL1	WDR6
MOSPD1	CUTA	H3-3A	SH3BGRL3		IL13RA1	TGFBI
CD2BP2	Human_newGene_1240225	ARMC1	Human_newGene_227397		FGFRL1	ETF1
ITGAX	FAM219A	TRPS1	CPT1B		CENPP	WNK3
CPPED1	ZBTB6	HOMER2	IFI44		ABRACL	SYNJ2
CSK	NUS1	AGTR1	C8orf44-SGK3		PHGR1	TCIM
EXOSC4	IZUMO1R	POP5	EPB41L3		RAB3D	RAB18
XPR1	SERHL2	SYPL1	GFRA1		LLGL1	UBQLN1
IGIP	ZBTB18	ERCC6	NPL		PLXNC1	CYLD
GRPEL1	TTF1	L1CAM	EGFL8		AAK1	FAM193B
UGCG	AIMP1	KCNE3	ENHO		CD93	HIGD2A
TYROBP	TIMM8B	KRT19	RESF1		SLC44A1	GPALPP1
MAP3K14	TBCE	BMP4	PCK2		NDUFS3	KL
PGGT1B	TRAPPC2B	GRIK3	GIMAP2		PRODH	RFC3
FES	GPM6B	GNAQ	ATG9B		CWC15	MRPL52
LST1	EPB41L4A	DSTYK	ARTN		PRG4	KCTD3
CEP41	CLK3	THEMIS2	WAS		SCAMP3	FBXL17
INAVA	PLAAT1	LAMP2	BTK		TRIM62	SLC34A1
TNS3	MIEN1	Human_newGene_427346	SKA1		TMEM117	PNRC2
ZNF205	STYXL1	ESPL1	SCRIB		PRICKLE1	SETD5
IRF2BPL	RDH11	BMPR1B	CTSC		RPIA	TVP23B
GRAMD1C	PWWP2A	AKAP8	DDX39A		PGM2	Human_newGene_1574043
C2orf69	WDR55	TAS2R31	S100A9		PIN4	ZNF600
DGKE	FAM135B	CBFB	SCNN1G		ARHGEF19	SLIRP
PXMP4	PDE7A	NYNRIN	H4C15		SUFU	NDUFS1
ZNF511	MLX	RANGRF	MZB1		PPP4R2	CDKN1B
H3C11	NRP1	TADA1	RASGRP2		ELL	PPT1
BAD	PRTFDC1	TSC22D1	CCL8		ISYNA1	DPH2
ADCK2	UBE2G1	SAP30	TNFRSF25		RAI2	BEND7
NME6	METTL14	HSF4	APOL6		MRC2	SREK1IP1
FBXW9	GLCE	NFKBIZ	RAMP1		SPAG7	CYP4A11
NEURL1B	Human_newGene_1315711	Human_newGene_1709312	CALHM6		SLC5A8	PLCL1
SEC16A	HERC4	POLH	LEP		OXR1	LSM3
AVEN	IRF8	GOLM1	NCF2		ENPP1	CISH
SPAG6	NUTF2	MBP	CYP11A1		TGM2	ZNF585B
HCAR1	DRD5	LMAN2	PIF1		PLCD3	AC012651.1
TXNDC12	ADAMTSL2	PIGM	RHOT2		SPOCK2	HAUS2
RAD9B	NPRL3	CDYL	XCL1		EOLA1	BPGM
NBPF14	FAM199X	MYEF2	DENND2D		CDC42SE1	Human_newGene_864834
B4GALT1	KCNMA1	RAB40C	ZNF467		WDR81	VMP1
PTAFR	IFI27	ZNF230	Human_newGene_263753		OR2A7	INPP5D
SLC8A1	CXCL1	ZNF24	RHOF		PIDD1	ZNF608
NDUFA4	STK11	UNC5B	PPP2R2C		CCR1	ABR
PTPN6	CYCS	CHST12	CERS1		DUSP14	MIPOL1
IFI35	CCNF	FOXP4	TRAF3IP3		MUC5AC	FAM122A
HYAL3	FH	INPP4B	Human_newGene_1286583		KTI12	SEMA4B
CUTA	TMEM179B	PLVAP	CCR2		GAPT	STK38L
MYORG	CDSN	BST2	C5AR1		STMN1	LMO4
SNAPC3	RBM38	TRMT10C	DIO3		CST1	UQCR10
C2orf76	Human_newGene_1354501	ACLY	H3C4		COPB1	USP24
NUS1	FN3KRP	ASXL1	HLA-E		OAS2	XXYLT1
RNF125	PSMD1	ARL4C	SAMD9L		LACRT	TRIM29
SERHL2	TTC1	TBC1D1	BOP1		PGK1	AP4E1
CD209	ADIPOR2	TYK2	FP565260.3		MCM4	ADAMTS4
ZBTB18	SFXN5	TM2D3	Human_newGene_244338		APOC2	B4GALT3
SCIN	DUSP11	LMX1B	CDPF1		PPP1R3C	ARFGEF2
ARHGAP44	SH3BGRL	DVL3	RP1		DOT1L	SERPINB9
DPY19L4	ITGA1	TXNDC15	PHF21B		ENTPD1	OR1L8
ATE1	BCL10	RNASE6	AP1S2		CEP55	RSL1D1
ZNF574	Human_newGene_68420	FAM111B	SUSD3		RNASEH2A	BCL7C
C4orf48	PDHA1	C6orf223	HACD2		CCDC61	UGT2A3
LAIR1	FSTL3	USP5	ZC3H3		ADAM8	TPRG1
P4HTM	VPS51	NID2	POLR2K		CAPN8	OR7D2
CASKIN2	ZNF799	CYS1	PLAC8		Human_newGene_879167	Human_newGene_104615
AC007906.2	NCOA5	NEK4	ATP6AP1		MGAT2	NPTXR
PLAAT1	EFCAB11	CSF3R	ADCK5		MMADHC	OR1A1
GNG5	IFIT5	SMAD7	Human_newGene_1404803		AC068580.4	YTHDF1
MYO7A	IL17D	ANAPC11	CYTH4		DNAH14	SMG6
ZNF507	TMEM163	NSMCE4A	SLC39A1		SERPINH1	ATAD1
WDR55	FAM120C	MICALL1	CD163		TENM4	PGRMC1
KIF22	SC5D	AC093512.2	AC002310.4		TMEM79	STAMBPL1
MLX	EXOC1	JMJD8	JPT1		SCARF2	AVPI1
NAGLU	CIP2A	TOP2A	AD000671.2		DUSP23	MCM6
PRTFDC1	ANKRD34A	IFI6	SERPINB7		FZD7	BTBD11
GLCE	HSPB2-C11orf52	HCK	LYZ		SPAG17	TMEM263
MRC1	RNF227	DUSP2	SGK3		CDCA7L	CDC34
SDC1	SLC4A2	H2BC17	ZNF281		CALML3	TRIP11
NDUFAF1	SPATS2L	SLC25A15	ITGB2		FPGT	INPP1
RFX2	SLC16A1	CCNP	E2F2		GSTA4	AKT2
NRGN	F8A1	HLTF	GPT		ANKRD30B	CAVIN3
ZNF165	ZNF91	MORF4L2	MFSD3		Human_newGene_1703895	PLEKHN1
PPP1R35	CLEC16A	JADE3	SLC43A2		RIC8A	SIK2
BUB1	P2RX4	DPH1	KIFC2		STYX	CCP110
FAM20A	Human_newGene_1350129	HLA-C	RILP		SMIM12	WBP1
HCFC1R1	PRDM1	COL5A1	CA8		SNX6	SCN1A
NRK	PIBF1	Human_newGene_957996	SLC25A20		SLC41A1	RFTN1
KCNMA1	MRPS34	C15orf61	PRKCD		FBXO10	CAPN7
ZNF473	RNF149	EXOSC7	PRSS21		GLRA3	PDLIM5
CXCL1	F8A2	VPS29	CD3E		CPNE3	MRPL19
Human_newGene_1284832	DHDDS	GALNT7	IRAG2		PHTF1	LANCL1
VKORC1	PKHD1	AOPEP	MS4A6A		TMEM160	ADAM23
TBC1D24	ZNF878	PBLD	PRPH		HMGCS2	MTG1
CATSPER2	TPD52L1	DVL1	HHEX		GON7	UBE2L3
FH	Human_newGene_1152450	Human_newGene_768307	ISG20		EPS8L1	BRWD1
SSR4	UBE2QL1	ATP5MD	FBXO5		MICAL1	TMEM87B
TECPR2	RHBG	H2BC15	IL10RA		TET3	MYL9
RACGAP1	WDFY2	STRN4	Human_newGene_925669		STK16	PRKRA
Human_newGene_1354501	DNAH17	ELOA3	Human_newGene_951238		TJP3	ANKRD46
PSMD1	SAMHD1	LRG1	DPEP1		PRKD2	NCDN
USP40	GBA2	NOD2	AC021087.5		NFKBIE	AC138969.1
SLC35F2	OXNAD1	TNKS	PANK4		SHROOM1	MED8
MFAP2	H2AC11	CYB5RL	HOXD4		HLA-DMB	PLXNB1
BBS12	MUC6	COL5A3	SPOUT1		UQCRQ	CTR9
AC106886.6	ZNF780A	NECTIN4	Human_newGene_615313		CTSD	SYAP1
SLC27A5	SNAPC2	PODXL2	KRT19		MUC5B	PHB
SBK1	CASP3	FBXO21	CDT1		MAN2A2	Human_newGene_1439341
KIAA0513	SCG5	SEMA4D	PCDHGB4		GTF2A2	AMOTL1
Human_newGene_1574030	GREM1	KLF13	THEMIS2		AEBP1	R3HCC1L
NDOR1	MS4A7	COA5	STMND1		STIM1	ZNF331
GPR157	ADRA2C	CCDC96	ESPL1		COL7A1	TRAM1
PPAT	Human_newGene_313119	PITX2	PRADC1		PIANP	EVPL
BCL10	ALPL	PARD6B	APLP1		PTTG1IP	ECSIT
C19orf44	POLE4	CEP152	BMPR1B		PEX10	DHCR24
GGPS1	Human_newGene_1392027	AGR2	RASAL3		ABHD5	FXR2
ARHGAP18	SLC7A7	CSNK1G1	ASCL2		P4HA1	ZFYVE16
GPKOW	ETAA1	TMEM131	FOXD2		PODXL	MT-ND5
PLEK	KLF4	KRT8	PNMA6A		NDUFA11	ZNF703
MYL6B	RALGPS1	NRARP	Human_newGene_63751		CROT	RGS22
ZNF799	P2RY2	VPS18	METRN		HEPH	S1PR1
ORAI2	AKIRIN2	PGBD5	H2BC13		SDK2	TMEM178B
ZFAND3	TRAF7	ATP1B3	HK3		SRCIN1	SMIM7
FAM120C	LCA5	ANKRD30A	PLN		THAP3	NUCB2
IGSF3	IMMT	UCHL5	Human_newGene_313036		TNC	MCAM
GET4	TIGD1	GPRC5A	LYG1		SSTR2	TPX2
EOMES	ATP13A3	CSF1	FTL		GANAB	DOLK
SH3GL1	Human_newGene_1406194	TMEM25	TMEM94		ASTN2	LATS2
HMGN1	Human_newGene_286646	FCGR2C	SLC1A4		SSH3	RABL2A
SDF2L1	NOX4	C6orf132	COMMD10		HAPLN3	TIRAP
ZNF276	Human_newGene_74320	ZFP82	NFAM1		CD2BP2	PLEKHH1
CDK5	GOLGA6D	NCK2	DLGAP5		ITGAX	H3C8
GPR137	FXYD5	EPM2A	TBX21		AC055811.2	C11orf54
KATNA1	PYCARD	OTULIN	IER3IP1		SNCAIP	PYGB
SLC16A1	GTPBP4	TRRAP	Human_newGene_1622422		CTIF	TRPC4AP
SPATA7	EDRF1	MMP25	Human_newGene_461568		ASAH2	ABCE1
SLC37A2	HIBADH	NOL4L	Human_newGene_317619		PDE1A	GALNT16
BIVM	AP3B2	Human_newGene_1619055	SLC35A1		ATAD2B	LUZP1
ZNF649	C2	MARCKSL1	PDF		PIK3AP1	CTAGE4
PHETA1	RAB10	RAB5B	Human_newGene_1678065		NDUFB1	CPSF2
P2RX4	Human_newGene_317944	TIMM21	ANLN		PTPN3	MMP24OS
PRDM1	ROBO4	FZD8	NFKBIB		PROM2	SERPINB5
SNX11	HLA-DPB1	BCAT2	EZH2		FZD3	AMMECR1L
PIBF1	ASB13	MED26	SMKR1		LRRC10B	TMEM154
ATP5MF	TBK1	CEBPB	IFIT3		LST1	GIMAP5
GPX7	LGMN	ID1	RGS1		PKN3	TMEM125
MORN1	CAAP1	GPSM3	BST2		GLYATL1	TFF1
RNF149	DHFR2	TSPAN1	NDC80		MYO5C	TMPRSS3
DOHH	CXCL13	PRSS23	ALDH3B1		ZNF205	TFF3
DHDDS	WWC3	CDON	CDC6		DDA1	LPA
TANC2	NMNAT1	Human_newGene_262808	Human_newGene_1431411		CALML4	BGN
ARHGAP15	IPO9	Human_newGene_337663	Human_newGene_1053186		IRF2BPL	DHX16
DHRS9	Human_newGene_140344	EDA2R	MCTS2P		DGKE	PPP1R10
NOMO1	FKBP7	CYBB	CD7		PXMP4	KMT2B
HOXB6	PLEKHH3	COA3	PLBD2		AUH	OSER1
INPP5A	Human_newGene_63727	Human_newGene_1508875	TXNDC16		AC020907.6	PARP11
FUBP1	SMARCA1	HEATR3	CD86		H3C11	TWF1
ACAP1	SCD	RPN1	Human_newGene_72941		ZNF628	LRRC32
TTL	SREBF2	RPS6KA1	SMIM22		FBXW9	SYTL2
RTKN	CAMK2N1	SRPRB	PRKCB		DPH7	TIMM17B
TBP	CYP4F22	NKRF	ADORA1		ANXA8L1	TCTA
GBA2	SH3D21	HEATR1	SPPL2B		AVEN	ADGRB2
ZBTB8OS	RHOD	STXBP3	MYBL1		ACTR1A	PGAP6
H2AC11	RANBP9	COL27A1	PDE6G		DTNB	APAF1
MUC6	ATRN	Human_newGene_243910	Human_newGene_1254721		APOC4-APOC2	CHFR
ZC4H2	KCNC4	NIPA2	WDR90		KIF20A	VHL
ZNF780A	TAF2	TCN2	TOP2A		MKNK2	PIEZO1
LILRB1	Human_newGene_97981	EXOC3L2	IFI6		B4GALT1	TPH1
LSM11	ERVK3-1	ELF3	HCK		C5orf15	MTREX
GREM1	RPL22L1	COL16A1	Human_newGene_1101564		SLC8A1	MYLK
C15orf48	CU639417.1	FBXL16	H2BC17		ZNF567	EMC1
MS4A7	NXF1	IBTK	LCP2		IFI35	GPR21
MS4A14	MAGEB17	MZT1	CCNP		RIMKLB	APLP2
CPT1C	COX6B1	HOXB3	CLEC10A		SLC30A7	PXDC1
PIGY	BAG2	SERTAD3	KIF2C		FANCB	MRPL18
CD200	MIA3	COX8A	ABI3		EPOR	SAMD4A
Human_newGene_779841	TOMM40L	DCAF12L2	IL1A		TTC38	MCM3
ADRA2C	DISP1	SCO1	C6orf141		ALG2	TNFRSF11A
ALPL	LSM1	FCGBP	GDPD3		CUTA	RCC2
P2RY11	CA2	MARCHF1	CKAP2L		AP5Z1	ERICH1
VARS1	IFT140	KMO	SEL1L3		ZBTB6	RIMS1
EDEM2	KHDC1	POGK	CTSB		NUS1	GAGE12J
PIP	RALGDS	ATP1B1	CTPS1		SERHL2	FAM200A
IL2RA	PRKX	CEP250	Human_newGene_71658		ZBTB18	TMEM119
ANKRD16	ZNF714	SLC3A2	SLC6A17		ELAC2	BICD2
RALGPS1	FOXL1	SRSF9	Human_newGene_1765884		CSNK1G2	AC022415.2
THOC6	DHX34	IGSF8	HLA-C		TMEM54	KRBA2
PTCD3	ENTPD7	CITED2	EGFL7		TIMM8B	Human_newGene_818716
GORASP2	AIF1	PIGQ	Human_newGene_330391		ZCCHC8	NELL2
GANC	IFT122	LPCAT1	TDG		LAIR1	PDLIM3
ELL2	ESCO1	EPPK1	AL031315.1		TRAPPC2B	EP400
CGREF1	ELAVL1	BAG4	TMED9		CASKIN2	SORBS2
MVB12B	NANS	GAK	PECAM1		MIEN1	NFASC
NOX4	TTBK2	ADAMTS15	MARCO		EPOP	CLASP2
ANKRD36C	AC008764.4	AC068946.2	TCTEX1D2		PTPRU	PDXDC1
CR1	AKR1B1	LRFN4	NCKAP1L		APBA2	SEC63
SYT13	CDC73	Human_newGene_1685194	HLA-F		BRD3OS	TMX3
PCSK6	CRB1	BTN2A2	Human_newGene_120555		GNG5	PKD1L2
EIPR1	ABCC1	COL6A1	H2BC15		TTC29	MX1
TNK2	SMS	SMCR8	NECAB3		ZSCAN31	MCF2L
PYCARD	ERI3	PDE12	CACNG6		MRPL38	ARMC10
EDRF1	ITGA7	Human_newGene_526956	Human_newGene_432855		KIF1A	SPATA18
SGK1	ZNF786	USP17L15	APOBEC3B		MS4A4A	FMNL3
PKP3	AMZ2	DDTL	UTP14C		DYRK1B	CFAP410
COL3A1	ODR4	DDT	SNX20		PHLDB3	ICOSLG
ITGA6	PFDN1	LSM4	AC108488.2		PRR15	GET3
MDM4	ABCC4	JUND	PLEKHF2		MYBBP1A	FKBP5
MAD2L1	EGLN2	AL645922.1	IGSF6		SPPL2A	MC5R
RGS19	COG8	CDK5RAP3	Human_newGene_241714		GLCE	CTSS
LGMN	IFI30	YTHDF3	PODXL2		SDC1	TASOR
CHGA	NKIRAS2	MICALL2	Human_newGene_263046		THBS1	CCL19
RBIS	BEGAIN	SFXN4	HDAC10		NUSAP1	PDE6B
FLAD1	EVI5L	SIPA1L1	CAMP		HERC4	ZNF414
ZBTB7B	CARM1	ITPRIPL1	PARD6B		PPP1R35	MACF1
SZT2	E4F1	ARID4A	FAM174C		ZNF44	MYO10
MT1H	DCTPP1	SLC38A1	SORD		IFI27	Human_newGene_49191
KLHL26	PUF60	TMEM33	ARHGAP25		MTHFD2L	PRORP
RAB27B	ADGRG1	GK5	HLA-DQB1		ELFN1	CBL
ARHGAP6	KLHDC1	STON1	SCFD2		CYCS	SF3B3
WWC3	GTF3C2	PEX26	Human_newGene_1506354		PEX1	GSTM4
ABHD17C	PTTG1	PSPN	SLC44A4		BICDL2	HDAC5
PTGES3L	MAGEE1	TCTN3	CASP1		AMDHD2	Human_newGene_858291
AMACR	PCDHB1	USP6NL	Human_newGene_1356406		TBC1D24	ABCC3
HLA-A	ANGPTL7	DENND1B	KRT8		CCNF	PPY
SLC25A53	GOT2	ATP6V0C	Human_newGene_662355		BTBD7	ENG
GAMT	AL358472.6	ACP6	VPS18		FH	TTC26
MSANTD2	CTXN1	NDUFC2-KCTD14	ARHGAP39		PLEC	PCNA
OSBPL6	GPR152	Human_newGene_55958	LCP1		Human_newGene_1483529	TNKS1BP1
FKBP7	MTHFD2	PIKFYVE	ATP1B3		GPRIN3	THSD4
PGR	HNRNPCL1	PSAP	H3C10		CARD19	KLHL2
DENND6A	MAT2B	Human_newGene_1357605	Human_newGene_1357535		SSR4	FTSJ3
ZNF575	Human_newGene_903303	BCAS4	Human_newGene_765341		NELFCD	NOC4L
TNRC6C	Human_newGene_903302	CBX4	CELSR3		DCDC2	CFAP97
TBC1D14	CORO2A	SIGMAR1	NNAT		SH3TC1	ZNF764
SCD	DTX3	MPP1	CENPU		TLR7	SOD2
SMIM30	MTHFR	USP35	Human_newGene_326642		PCNX3	POLR1D
CKLF	CCDC115	CTSH	ARHGAP45		STT3A	KIF18B
OXSM	MRPL35	H4C11	PNOC		Human_newGene_266148	Human_newGene_40074
ARL11	UCK1	CADM1	SSC4D		FN3KRP	NEFH
PSD3	RNF130	CX3CR1	IRF4		PSMD1	TOM1
ZNF30	GRIPAP1	TUBGCP2	FCGR2C		USP40	UQCRH
CU639417.1	NOS3	COQ8B	BTLA		DUSP11	OR56A1
ST14	RUFY3	TCF12	IL32		KIAA1549	ACKR1
C1orf116	VWF	MYO1E	IL10RB		MFAP2	ZCCHC3
TTN	APOC3	P2RY8	HLA-DQA2		AC106886.6	GRM4
VSIG4	TRANK1	SCUBE1	AC134669.1		SBK1	WBP2NL
COX6B1	SLC41A3	ATP8B1	SIGIRR		FOXM1	PDIA3
ZFAND2B	RNF208	TPST2	KCNF1		MED19	KNSTRN
TOMM40L	Human_newGene_66684	SSC5D	MYBL2		Human_newGene_1574030	SMG1
IFT52	ACYP1	ZBTB42	EXO1		GPR157	FCHO2
DISP1	ZNF496	ALG3	RHCG		PPAT	GBP5
ATP6V0E2	RAPGEF2	NRP2	NEIL3		BCL10	KLHDC2
PRKX	FDX2	PAK4	GPR6		AL136295.5	Human_newGene_606467
FOXL1	TPK1	ECE1	ZNF883		C1QTNF6	NRSN2
APLNR	LMBRD2	CLSTN1	Z84488.1		THBS2	HSBP1
ENTPD7	ZNF23	TUFT1	GAB4		GPKOW	DPP6
BTAF1	SLC25A39	PRUNE1	CEBPB		PLEK	XPO7
KAT7	PAM16	ECM1	GPSM3		EFCAB11	CBR1
AKR1B1	SERPINE1	AC139530.2	LAT		IL17D	SGMS1
UNC93B1	AP1S1	INHBA	LGALS2		MGAT5	RRM2
TIMM17A	HIF1AN	LSR	SLC19A2		ORAI2	TCTN1
NOMO3	ARNTL2	USF2	GRB14		LONP2	MAGEB1
PHEX	BMPR1A	HSPA6	Human_newGene_944531		C15orf39	RAB3GAP1
ERI3	C14orf132	DACT1	Human_newGene_1472142		TBC1D8	SLC3A1
GLS2	A1BG	RAD17	CYBB		Human_newGene_960304	PREB
CHI3L2	CILP2	ITPRID2	BMP8A		XYLT2	ACTR2
OTUD5	Human_newGene_62019	TSC22D2	C2CD4B		LNX1	SLC5A6
MFSD14B	MTLN	PLA2G4F	Human_newGene_375783		GET4	B4GAT1
CCN3	HAVCR2	KAT2A	PLAAT2		HMGN1	TMEM14B
PSKH1	RNF44	ZNF225	CD3D		HSPB2-C11orf52	Human_newGene_141242
OR2A42	POLR2L	PSMC4	Human_newGene_1656752		MPND	GADD45A
POLD3	FAM83A	IQANK1	TMEM191B		DUS1L	BRMS1L
CD4	EIF2B5	ZNF783	MT-CO1		SLC4A2	HLA-DQB2
SPP1	Human_newGene_287018	KLHL21	TMEM161A		CCDC40	KBTBD2
ARL15	BUB1B	CNTNAP3B	SNX10		AC063943.3	CSRNP2
ABCC4	ATXN3	SIRT7	SRPRB		ARL10	DCSTAMP
Human_newGene_1134019	LZTR1	ARHGAP31	TYMS		NKAIN1	N6AMT1
AC026464.4	MAF	ADAMTSL1	CCDC167		CCNO	SEC24D
IFI30	NOCT	CELSR1	DERL1		RAVER1	SOGA1
ATP7B	CRKL	HMCN2	FMNL1		CTPS2	COG1
THNSL1	IRX4	GPR107	WNT3		MRPS34	FOXO4
TOMM6	ZRSR2	TBL1X	Human_newGene_1688882		MROH8	Human_newGene_1686547
NKIRAS2	GBP1	H3C6	PIEZO2		ALKBH2	AGRN
NEB	GBP3	MFSD6	HLA-DQA1		UBA1	NHS
EVI5L	EML3	ERP29	Human_newGene_1622489		IDI1	DGKZ
CARM1	IFIH1	APP	SOCS1		ADCK1	PAMR1
DCTPP1	APC2	H3C2	PATL2		HLA-B	CCDC88C
SNRPB	Human_newGene_55578	PGP	CKM		TUBA3D	VPS33A
ADGRG1	TMEM159	LOXL3	GALNT4		FUS	SLC5A12
SPARCL1	ADARB2	HTRA2	SIM2		RAB19	ZNF85
GTF3C2	LCOR	ZZZ3	SYCP2		LRRC37A3	CYRIB
TMEM237	PCBP4	MED14	Human_newGene_7162		HOXB6	Human_newGene_1502323
C2CD6	DLEU7	UBAP1	SCIMP		SPOCD1	BRWD3
C1orf122	Human_newGene_500641	RNF123	GIMAP7		UBE2QL1	RBMXL1
TBKBP1	IPO4	GPCPD1	TERB1		ADGRL4	CFAP20
COL8A2	ATG7	UFM1	ALG1		DNPH1	TBXA2R
MTHFD2	PCDHA8	AL157935.2	CST9		IBSP	LYL1
RNASEK-C17orf49	SHKBP1	SEZ6L2	TPTE2		RTKN	SAMD3
CWF19L1	SPDEF	ZNF480	KMO		H2AC11	GIMD1
CORO2A	ETFRF1	PNPO	NUTM2B		TLE1	TRIT1
ACKR3	RAC1	ERMP1	STAC3		ST3GAL2	SOX9
ZNF662	ADORA3	GBA	ADAMTS15		HHAT	ERH
NINJ1	SYT1	TMEM267	LRFN4		TEKT3	VEPH1
EGLN3	WDR24	FAF2	Human_newGene_169830		LILRB1	DCHS2
SAP130	Human_newGene_59002	KIAA1549L	Human_newGene_140181		BICDL1	SLC25A23
CCDC115	Human_newGene_1651416	LFNG	Human_newGene_140182		TSPAN13	DLG5
CD74	VPS26A	STC2	Human_newGene_140183		LSM11	PCOLCE
FOXN2	RAP1GDS1	ATP13A1	CD84		TAF4	Human_newGene_81622
HTRA3	LRRN2	UBALD2	UBE2T		MS4A7	Human_newGene_81621
RABGGTA	DDX55	LILRB4	ADRB2		MS4A14	C3orf38
VWF	Human_newGene_320906	Human_newGene_262797	SP140		EMG1	LIX1L
ITGA10	SRD5A3	PSD4	LSM4		STAT5A	RNF20
BCL11B	TACC1	COX5A	JUND		CARS1	POLR1E
MAL	CALHM5	HECW1	Human_newGene_98838		POLE4	PLAA
ATG16L2	H1-5	REL	DNASE2		CARD16	SPINT1
TRANK1	TST	SULF1	RUNX3		RHPN1	FBN1
ZNF284	SLC30A9	MEN1	TMEM150B		MMP13	TAP2
ACYP1	AGFG1	FAM83G	Human_newGene_607633		SMG8	CHODL
DHRS4L2	C10orf88	LTB4R2	TACC3		EDEM2	GLIS1
ARPC4-TTLL3	PAG1	PRKAB2	TOR2A		SNRPG	Human_newGene_1773312
AP3M2	CCL5	RNF34	PCLAF		TMEM182	CFAP298
FDX2	MACO1	TGFB1I1	TOR4A		ZNF69	UBA5
LMBRD2	NXT2	C1orf216	MT-ND1		ECHDC3	PTPN18
CCDC39	SELENBP1	TMEM19	TROAP		DFFA	EPN2
PRRT2	C16orf72	C2CD2	AC107871.1		ACER3	BDH1
IRGQ	PHKB	CREB3L1	HLA-DRB5		TOR1A	CD248
FAM43A	NAA38	SPATC1L	CYTH1		P2RY2	FHOD3
RAB11FIP1	PPIP5K1	HDAC9	NICN1		IL17RA	TPGS2
PAM16	TIMELESS	YES1	CASTOR1		GCHFR	PLSCR1
SERPINE1	CPSF6	SSNA1	Human_newGene_1232101		Human_newGene_1222976	TAAR6
NFS1	SNED1	DSP	INKA1		Human_newGene_286646	ABRACL
L3HYPDH	Human_newGene_1080438	HOXC4	SBF1		ZSCAN16	RAB3D
FOXA1	BAALC	RTL5	B3GNT7		NOB1	Human_newGene_140403
CAMSAP1	PRKCA	GALNT5	ATP6V0C		ANKRD36C	LLGL1
QRICH2	CDC123	MAN1C1	DUXB		WLS	LRP12
PHYHIPL	OXCT2	FUT8	CCR7		TGDS	APPL2
EPHA3	EGFL6	SLC2A1	BCL2L2-PABPN1		CDH7	CD93
PCYT1A	AMIGO3	IAH1	PTPRN		B4GALNT3	CENPB
AL445524.2	YIF1B	RGS5	Human_newGene_998130		ULK3	KDM2A
SLC35E4	TM9SF2	AFF3	UCP2		LINS1	FIS1
UMAD1	Human_newGene_1275542	LNX2	Human_newGene_1357605		PCSK6	SLC44A1
HAVCR2	POLE	SRRT	Human_newGene_197916		REXO1	CEBPZOS
RNF44	DKC1	EXTL3	ZNF485		MAZ	HEXA
POLR2L	VPS37C	FAM83H	WNT10A		MYB	CTDSPL
FAM20C	NUP98	KCNE4	STAP1		CCDC74A	MAPK1
MYCBP	Human_newGene_1689097	PEF1	SIGMAR1		BORCS7	PPM1F
RHOU	H2BS1	GHDC	H4C9		COL3A1	EPG5
ZNF792	ZNF879	LETMD1	IRF5		VIPR1	SMG7
LZTR1	AHI1	MTRNR2L1	Human_newGene_1622804		ROBO4	TICRR
NPIPB3	ANKRD44	CHMP7	PPT2		ZNF17	C1RL
SLC50A1	TRPV4	SAMD1	MYDGF		SRA1	PRICKLE1
HPX	CERKL	PDCD6	RAB15		TBK1	RPIA
GCDH	PCDHGA9	EPC2	E2F1		CCDC74B	SHE
LILRB5	XAF1	PHF8	NCAPG		ZNF782	SLC5A3
SBNO2	RASGEF1B	KIF13B	CTSH		RGS19	PPP4R2
UBE2E2	PDCD5	SIDT2	TMCO6		CAAP1	RYBP
IFIH1	CBX6	H4C12	RABL2B		FLAD1	NEPRO
PMPCA	TMEM222	ARL8B	TDO2		DHFR2	Human_newGene_1637167
ENTR1	AC073508.2	KLHDC9	FCRL3		KIAA0100	RAI2
MYO15B	SNTA1	C19orf54	Human_newGene_69346		RAB27B	MRC2
BANK1	ERBB2	MLLT10	Human_newGene_1070262		WWC3	TUBD1
NISCH	Human_newGene_434599	NOTCH3	Human_newGene_1679273		ADAMTS7	PHF19
XPNPEP3	PITPNM3	ARFGAP1	AL022238.3		ABHD17C	FBXW2
STAB1	DHRSX	Human_newGene_1286219	P2RY8		MTHFS	NEK6
ITGA11	MED24	PAWR	CHRM4		DDX31	SPON2
SLC30A4	NSMCE2	IRS1	H2BC3		BMPR2	SVEP1
IPO4	PTS	IPPK	PLA2G7		IPO9	OR10S1
CRY1	MON1B	RNF4	EPSTI1		GAMT	CSPP1
RABEP2	Human_newGene_286998	AL121845.3	FAM47E-STBD1		CAND1	CENPI
SPDEF	TBC1D31	ZMIZ1	RAD51AP1		OSBPL6	TGM2
ETFRF1	BOLA2B	DNAJC12	AGT		OPHN1	ZBTB37
CSTA	KBTBD4	DEF6	TTK		SLC25A40	PZP
MCFD2	MIS12	SYBU	Human_newGene_1148328		PGR	KLHL33
RAPGEF5	PSMB1	EPCAM	RPUSD1		DENND6A	ZNF12
GPNMB	PSMB7	KIAA2013	NEUROG2		RENBP	TPMT
Human_newGene_907903	DOCK4	ETNK1	IQANK1		NAA10	MICU1
CITED4	SH2B1	UBP1	SELPLG		SH2D3A	SPOCK2
SLC35B2	NAE1	SPG7	MAP11		DZIP3	EOLA1
Human_newGene_1167234	IYD	MMEL1	Human_newGene_329060		SH3D21	CDC42SE1
LRRN2	Human_newGene_1100830	C14orf93	INCA1		RHOD	MYO1G
NDUFA2	NAGK	DIPK2A	NEURL1		ATRN	CRYZL1
L1TD1	STAMBP	ATP2A3	PRR27		MKI67	Human_newGene_103779
MAFK	SAT1	BSPRY	AC073111.4		OSBPL10	SALL2
DOCK2	ACTN3	ACE	S100A3		ARL11	DUSP14
Human_newGene_65167	KLHL6	KCTD15	CCL11		TP53BP2	MUC5AC
RPL7L1	HACD4	HSPA2	GOLGA6L1		HHIPL2	MT-ND3
H1-5	CD24	BRF2	BCAT1		AKR1A1	SELENOT
TMEM44	ZBTB34	GRIA2	SLC35F6		NME3	ARHGEF15
SLFN12	Human_newGene_276494	ALDH18A1	CD52		CARNMT1	SWI5
ELAPOR1	HOXC9	RAB3IP	GALNT18		ARHGEF37	DCPS
PAG1	XPO1	TMEM204	H3C2		PLAGL1	CST1
CCL5	Human_newGene_140931	DESI2	PGP		CDCA2	SART3
TTC6	OR8I2	FYB1	PAOX		FFAR2	PSMA1
FUT11	CLUAP1	SPHK2	ITGB7		ZFAND2B	PHLDB2
MACO1	Human_newGene_1689114	EXOC6	Human_newGene_408206		MID1IP1	ZNF581
PTPN20	R3HDM1	COL18A1	TYMP		DISP1	MRPL36
MFRP	METTL23	XBP1	CD5		CA2	OAS3
SELENBP1	PAFAH2	KIAA0040	BSN		RALGDS	PGK1
ABCD3	SNX27	VPS8	CENPM		DHX34	SH3BGRL2
GRAMD1B	SRGAP2C	GOLPH3L	SEPTIN3		APLNR	MCM4
RYK	ASF1A	RBM10	Human_newGene_640356		ENTPD7	Human_newGene_1152798
PHKB	COPG1		Human_newGene_162186		AIF1	PRKACB
TMCC3	Human_newGene_1622445		PRR16		GREB1L	MOB4
AC015813.2	FRAS1		Human_newGene_317870		NAV3	CCDC92
LRBA	VPS54		Human_newGene_195400		TBC1D2	KDM3A
KIFC3	RHOQ		H4C6		BTNL9	USO1
TACSTD2	SH2B3		RPL36A-HNRNPH2		AKR1B1	DUS3L
PYCR1	TRAM2		PTPRC		ZNF277	GJA10
PPIP5K1	HMGN3		ISOC1		DENND4B	RGP1
CRACD	PCDHGA2		LY86		CALCB	MPDZ
GCNT1	TPD52		Human_newGene_1357528		UNC93B1	CAPN8
AARSD1	NAIP		SEZ6L2		NOMO3	NKD1
FAAP100	RAP2A		MTFR2		FAAP24	Human_newGene_879167
YJEFN3	TOX2		ACOT7		C19orf12	TOLLIP
FNDC1	COBLL1		CSF2RB		MFSD14B	MGAT2
COL1A2	H3C14		PVALB		CRTC1	SIKE1
NUDT14	Human_newGene_996999		NCF4		PRND	TENM4
RTN4IP1	SLC7A8		LFNG		CD4	SERINC4
ZNF613	HSPA8		BRAT1		SPP1	COL23A1
AC104472.3	SPATS2		ACP2		KIAA1671	APBA1
JAML	AC243547.3		Human_newGene_324823		ARRDC1	TAGLN2
NEURL2	POMK		FOXD3		PLPP4	Human_newGene_1732240
LZTFL1	BCL2L12		POR		SFTPA2	HBB
WDR43	IRF3		LILRB4		AC004922.1	CCZ1
MFSD9	RBM4		DMXL2		AC026464.4	POLM
GMIP	CCDC18		Human_newGene_987148		THNSL1	CALML3
DKC1	GZMK		SQLE		TOMM6	CX3CL1
CPEB2	LARS2		TMEM132A		NKIRAS2	RIC8A
GLB1	TMPRSS9		RLN2		BID	MLLT6
TCIRG1	LRRC75B		AL583836.1		MAPKAPK2	PRR18
H2BS1	RUSC1		MAGEA6		E4F1	SMIM12
CD68	CBWD6		TMC6		CCDC125	AGBL2
FAR2	ITGAL		SLC16A3		DCTPP1	LGR6
NAT9	ADA2		LAX1		KLHDC1	FBXO10
TMEM104	CDC42BPG		LRP11		GTF3C2	Human_newGene_67819
SLC9A3R1	DCUN1D1		CCDC134		UBE2E1	PCDHB6
PCDHGA9	LCN2		E2F8		COL8A2	ZC3H4
FIG4	UEVLD		ACTL10		PWWP2B	Human_newGene_784334
ZBTB24	LPCAT3		SNX24		CCDC77	SORT1
SPI1	CEP20		PDCD1		KISS1	CD53
TTI1	SCYL1		CLEC7A		CTXN1	LAMTOR5
POLR3A	HAUS8		Human_newGene_107355		ZXDA	CLDN10
ZNF385D	ERVFRD-1		SPC25		MTHFD2	SP4
PTS	LMBR1L		RECQL4		FOXD1	REPS1
IER2	CYP4Z1		Human_newGene_1281385		RPS6KL1	ZNF286A
MEAK7	GSTO1		NUAK2		RAB4B	CCT7
AZGP1	TMEM121		NR1H3		CWF19L1	ISG15
ACCS	MSC		NME1-NME2		CORO2A	EXD3
RGPD8	MST1R		MAFA		MYO3B	NONO
Human_newGene_1622682	HSPA4L		LRRC24		CCDC106	TJP3
GDPGP1	KDELR3		CDC45		MRPL35	SLC1A5
MIS12	RIOK1		LY75-CD302		HTRA3	ATP10B
ACVR1	LIPH		ZNF518A		ZNF497	ILVBL
CCDC85C	RREB1		CDC25B		RABGGTA	NFKBIE
ZNF140	PFKFB2		AC010522.1		VWF	SHROOM1
RAB25	HIC1		LRRC20		CELSR2	HLA-DMB
POT1	MTMR10		AC008878.3		MAL	UQCRQ
SIL1	UBE2V2		SLC2A1		NEMP2	Human_newGene_1317869
ZNF502	Human_newGene_313125		CDC20		RNF208	CTSD
ZKSCAN5	LRTOMT		Human_newGene_316319		PMPCB	TTC23
Human_newGene_1425782	DNAH3		ACHE		PPM1H	Human_newGene_504378
NECAP1	CD34		SNAP25		ZMYND19	GTF2A2
SAT1	Human_newGene_287942		GABRD		MYZAP	AL365205.1
NOP16	KDM7A		SLC8A2		PRKCI	UQCRFS1
KLHL6	TBCA		PUSL1		ELOVL7	POLD2
RPP25	USP27X		NKG7		ADO	GPD1L
CD24	CKAP2		H2AC13		UBE2A	STIM1
ZBTB34	Human_newGene_459757		POLE2		CEMIP	DDX54
ITGA3	REPIN1		Human_newGene_935021		PRRT2	COL7A1
Human_newGene_140931	FMO1		ACTL6B		SLC25A39	FOXD4L5
CLUAP1	FCGR3A		APOBEC3H		ESR1	CAST
SOX6	PCDHB2		MCM5		RMI1	TBCC
CNTROB	MARCHF2		HMOX1		NFS1	PEX10
DNAJC5	ABHD17B		LAPTM5		VEZT	RNF213
CGN	POLR2J2		HSD17B8		COL15A1	POTEB
SETDB1	NOSTRIN		GHDC		FOXA1	CFL2
ASF1A	MAL2		FPR3		UBXN11	Human_newGene_494962
FAM184A	Human_newGene_263783		CD14		AC118553.2	ECD
PPP1R13B	CIAO2A		Human_newGene_726313		A1BG	RDH14
Human_newGene_1622445	MGAT4A		COL9A2		AC006064.6	PODXL
TIMM23	JPT2		C1QB		ZNF385B	SDK2
NLK	MAOB		SPR		CILP2	TNC
HMGN3	SNPH		Human_newGene_768202		RNF44	AURKAIP1
LIG1	Human_newGene_55488		BIN2		MYCBP	Human_newGene_1152502
PEX5L	Human_newGene_55481		AC104532.1		PMAIP1	DCTN5
BBIP1	TAT		NTNG2		TMEM260	INPP4A
STK32B	PRKAR2B		KLHDC9		TSTD3	ULK2
RAB6C	PSORS1C1		KCNAB2		LZTR1	GANAB
ZNF765	PATJ		SLC17A9		NOCT	TMEM127
SDR42E1	FAM90A14P		C8orf82		SREBF1	OR5C1
TPD52	H2AC14		Human_newGene_1286219		SH3TC2	KRTAP19-3
MFSD5	Human_newGene_1400143		AIFM3		EFNA1	MLH1
SYDE2	Human_newGene_1730849		FOXL2		SLC50A1	UNG
NAIP	MRPS22		H2AC16		SLC1A3	TMEM140
TMTC4	AC114490.3		BCL2A1		IFIH1	CTIF
COBLL1	DNASE1		NRCAM		GALK1	TLN2
LIPA	TMEM47		HLA-DMA		DHX35	Human_newGene_1730892
H3C14	VCX		HLA-DOA		TUBA4A	SLITRK6
Human_newGene_15686	ADPRS		SAMD10		ZNF696	REEP6
SPATS2	NASP		TNNI2		NISCH	IGIP
ICAM3	ASPM		LHX4		XPNPEP3	CROCC2
KLHDC8B	Human_newGene_280815		CETP		PCBP4	PIK3AP1
C16orf54	MRRF		CNIH2		ITGA11	MAPKAP1
AGA	MDGA1		ST3GAL1		EXOC8	Human_newGene_646608
BCL2L12	SH3BP1		AL121845.3		JMJD7-PLA2G4B	ADAMTSL5
RPAP2	ATP6V0B		DEF6		TELO2	GRPEL1
IQCJ-SCHIP1	FRAT2		ING1		ATG7	NDUFB1
ADGRE2	Human_newGene_168929		ZC3H12D		PALD1	UGCG
GZMK	Human_newGene_97970		EPCAM		IL1B	KRIT1
TTC22	SLC26A6		Human_newGene_1318643		TMEM18	PROM2
GEN1	ABCG2		CD8A		RABEP2	FZD3
MMP17	UMPS		MMEL1		SPDEF	Human_newGene_278723
ITGAL	TAB3		RPL41		ZFP69B	THRSP
FAP	LURAP1L		MOB2		ETFRF1	LAMA3
ADA2	TDRD7		ATP2A3		GAA	NTRK3
CDH5	CCDC189		NCF1		LDLRAD3	ZER1
RINT1	AK9		SEMA4A		RAPGEF5	Human_newGene_56155
VAV1	EXOSC10		Human_newGene_1657877		DLL3	TNS3
PTGES	AGBL5		BRF2		SYT1	ZNF205
MFSD4B	Human_newGene_1636683		PRIM1		CHTF18	TRAF3IP1
DDX28	Human_newGene_1757293		CFAP57		CITED4	C4orf36
GBP4	PSG1		RNF170		SLC35B2	RBM19
H2BC6	PTGIR		TBRG4		ZWINT	MUC12
POLRMT	SPOPL		DENND1C		AK5	Human_newGene_1628697
TNK1	RORA		CD79A		Human_newGene_1167234	IRF2BPL
H3-2	Human_newGene_453059		ZNRD2		RAP1GDS1	DGKE
FOXO3	PPP1R3F		Human_newGene_169158		TRNT1	MGAT1
IRAK1	CMTM7		OGFOD2		DDX55	ARGLU1
LRP1B	Human_newGene_1134704		FYB1		DOCK2	ITGBL1
SEC11C	TFEC		CENPE		SRD5A3	TNPO1
LMCD1	ADAP1		WARS1		WNT7B	PDCL
LMBR1L	SLC31A1		IFIT2		DDO	H3C11
PTK7	PGGHG		FASLG		ATAD2	ALG9
CUL9	WSB2		SLAMF7		CALHM5	CCDC22
CYP4Z1	SULT1E1		RSPH14		H1-5	SEC16A
CD2	CFAP92				RUBCN	ANXA8L1
NREP	ST3GAL5				SMG9	AVEN
FAM234B	RXFP2				HELLS	PIGG
MSC	SUMO3				PAG1	ARL13A
MON1A	Human_newGene_1622862				LMF2	RNASET2
NTM	LRRC23				RPP38	KIF20A
BCAR1	MSRB1				MACO1	KANK1
WDTC1	HNMT				MZT2B	B4GALT1
RIOK1	MACIR				COX20	ERCC3
PFKFB2	H3C15				MFRP	SLC8A1
FGR	HS6ST3				F3	NDUFA4
RNF144B	Human_newGene_863934				AC015813.2	ENO2
TACO1	EVC				TACSTD2	PTPN6
BAIAP2L1	KRTAP5-6				NAA38	OR51I2
RALA	Human_newGene_443279				PYCR1	JMY
KCTD13	BCAP31				TIMELESS	HOXA3
TBCA	OR6C76				CRACD	DNAJB6
USF3	Human_newGene_1139567				NPRL2	VCAM1
NEBL	Human_newGene_1139561				GCNT1	SLC30A7
CKAP2	FOXI1				ZYG11B	PCDHGB5
OLR1	Human_newGene_242896				SLC4A3	DENND1A
IL4R	TNFRSF14				AC005520.1	ALG2
FOXRED2	FGD5				F11R	C4orf19
FCGR3A	SLC4A8				UBE2W	MYORG
MARCHF2	NANP				FNDC1	SNAPC3
BAHCC1	MFAP3L				CHMP4C	PRKG1
IQCE	ZNF570				COL1A2	SERHL2
NOSTRIN	TSPAN15				TAGAP	WARS2
DNASE1L1	LMO2				MYH3	MAP7D1
SLC39A8	PHF21A				NUDT14	ZBTB18
SIPA1L3	RAP1GAP2				RTN4IP1	IL3
PRICKLE3	GPX1				GPSM2	DPY19L4
TTC7B	PDGFC				C19orf33	ATE1
CIAO2A	BAZ2A				AL022312.1	CSNK1G2
DNAH1	GRAMD1A				SPINT2	CSMD2
SNPH	RWDD2B				CNPY4	AIMP1
Human_newGene_1565455	HSPD1				CDCP1	METAP1
SMYD3	GFAP				C14orf28	ANKRD54
Human_newGene_1318430	RIPK1				NAP1L5	TIMM8B
NT5DC2	DNAAF5				MFSD9	SPSB1
STX16-NPEPL1	FCGR3B				TSGA10	ZCCHC8
ZNF785	NDUFB11				POLE	LENG8
TRAPPC6A	Human_newGene_1148309				WDR73	TOP3A
SYT5	ZC3H6				GMIP	CALCOCO2
HOOK1	ZNF626				PLXNA3	CDO1
ZNF195	NFKBIL1				H4C8	EPB41L4A
GGH	POLR3GL				TCIRG1	MIEN1
TMEM39B	CHTF8				ZNF282	MYO1B
SPEG	LCMT2				VPS37C	BRD3OS
ZCWPW2	C1orf158				CDCA7	MYO7A
PRRG3	LSM5				TMEM241	MRPL38
FAM50B	H1-3				PKIB	AGPAT1
MRPS22	ROR2				NAT9	USP50
ZFP92	KCTD12				ZNF594	ZNF483
IKBKE	HEBP2				TRPV4	ZDHHC14
CPXM1	TRIM28				XAF1	Human_newGene_59485
CACNA1F	SRGN				TMEM222	MS4A4A
MUTYH	FBXO27				DNMT3B	Human_newGene_1206432
Human_newGene_280815	TLNRD1				GIMAP1	MATN2
PTCD2	Human_newGene_500752				ZBTB24	MLX
MRRF	RNF138				SPI1	UBN1
ALKBH6	Human_newGene_63996				Human_newGene_662346	SERPINF1
FAM98A	SLF2				GRIN2D	AL024498.2
HPS4	LARS1				ANO8	MRC1
SH3BP1	GOLGA6L2				TTI1	ZUP1
MAN2B1	KIF9				ERBB2	AP000295.1
HAUS1	GABARAPL1				SLC39A14	MBNL3
TFAP2E	CPNE8				HSPBAP1	CDS2
STING1	MED15				SERPINA1	XRCC1
SLITRK2	PDE4D				MEAK7	HMG20A
MYO1F	LNPEP				AZGP1	SCAPER
CAVIN4	CLK1				BOLA2B	RBFOX2
SPDL1	PROB1				EDIL3	ZNF165
ABCG2	IL1RAPL2				WDR27	GPATCH4
B4GALT7	TMEM147				ARL5B	NUTF2
HOXA10	SNX17				MIS12	MOXD1
LURAP1L	ITGA4				RUVBL2	GPAA1
NSUN2	PSMD14				AL096814.2	NPRL3
WDR46	Human_newGene_964268				CCDC85C	HCFC1R1
MMP9	OBSCN				Human_newGene_1460974	IFI27
AGBL5	PROCR				PSMB7	STAM2
ATP6V1H	Human_newGene_94876				TMEM115	KRT81
ISOC2	IL3RA				TRIM14	RNPS1
PNMA2	BVES				ZKSCAN5	STK11
BRMS1	Human_newGene_116152				Human_newGene_286645	CYCS
NEK2	GDE1				CIITA	PEX1
FGF1	SHC3				HACD4	TBC1D24
TASP1	ZNF84				POM121C	CATSPER2
ZBED4	MORN4				CDR2L	API5
ANTKMT	ABHD16A				ITGA3	ZC3HC1
SLC7A5	CD320				SLC4A4	PTBP3
P3H1	C18orf32				PPIP5K2	GPRIN3
CMTM7	CRK				ZBTB25	TPD52L2
MTMR6	NHSL2				DOCK7	UBE2E3
ADAP1	TENT5B				PITPNM1	DCTN2
CFAP92	TSEN15				SLC25A42	POLR2M
COL1A1	HABP4				ZNF687	ADAMTS8
THTPA	RNF145				CGN	ZSCAN5C
GNLY	GPN1				ZNF217	FN3KRP
GFM2	PPP2R5B				FAT1	FOXK2
SDR39U1	TSTD2				FRAS1	PSMD1
Human_newGene_1622862	PIGK				TIMM23	RASGRF2
PWP2	HSD3B7				NLK	SPATA16
LRRC23	PLEKHO1				COQ6	ADIPOR2
CMIP	AC027644.4				CIC	TEX261
MACIR	DCAF1				RALGAPA2	KIAA1549
H3C15	IDE				GNAT3	MFAP2
DOK2	FUBP3				EPHB4	TMEM132B
CNIH4	JOSD1				SLC26A1	ZRANB2
DUSP18	FBXO7				ZNF124	FOXM1
FANCF	AKR1C2				ARMCX2	RNASE4
JAM3	CASP7				TPD52	ITGA1
TFG	ABAT				MFSD5	CAMSAP2
FAM234A	FAAP20				TOX2	Human_newGene_68420
GPR26	PCDHGA12				COBLL1	ARHGAP18
Human_newGene_169259	ATF7IP2				LIPA	SLC2A11
KBTBD6	ATP2B1				RNF103	TIGD6
L3MBTL3	TCP11L1				SIRT5	GPX8
RPS27AP5	GOLGA8O				H3C14	ARHGEF10L
TOMM34	CHAT				FYB2	KRT23
IP6K1	ALG10B				MCTP2	PSMD8
OLFM3	CXCR4				FURIN	NCOA5
GATA3	TUBB6				Human_newGene_15686	SETX
FDCSP	Human_newGene_141157				SPATS2	TGOLN2
RAP1GAP2	TIA1				SHANK3	TMEM163
CARD6	GTF2H1				ICAM3	LONP2
METTL21A	HDAC7				POMK	MINDY1
THUMPD2	SULT2B1				TBX1	TBC1D8
ZNF587	PPIL4				AGA	FAM120C
GPX1	TTBK1				RBM4	FNBP4
PDGFC	GNPNAT1				CCDC18	LNX1
FXYD3	TOR3A				MBD4	SH3GL1
CNTN6	ALDOA				MRPS26	EIF2S2
RIPK1	GRB2				ITGAL	RNF227
FCRLB	CCT5				ADA2	ZNF276
FCGR3B	BLVRA				CDH5	INTS1
KRBOX4	DGKG				MUL1	GPR137
DCAF15	CMC2				DCUN1D1	Human_newGene_1079655
EEF1A2	C1orf131				SH3GLB2	NXT1
SNX25	FLG				G6PC3	Human_newGene_792179
HEPACAM2	MPLKIP				GBP4	TMPRSS11F
ZNF626	Human_newGene_446758				TNK1	CLTB
PABPC3	PRAMEF6				GALE	MDFIC
NFKBIL1	PGM2L1				H3-2	TAFA5
GABPB1	MRPS33				LPCAT3	FAM189B
TNFSF10	NDUFB2				SYT17	NKAIN1
SPN	TRPM4				TRPM2	CLEC16A
SLC1A1	ADSL				HSD17B14	OTOP2
LIMK1	Human_newGene_928855				IRAK1	PCMTD2
RMND1	Human_newGene_286881				FBXL6	P2RX4
LSM5	FAM47C				LMBR1L	SNX11
H1-3	NR2F6				FUOM	PSAPL1
ABCC10	Human_newGene_104034				FANCA	ATP5MF
SIT1	SMIM19				Human_newGene_1719625	Human_newGene_1099358
APTX	HAUS5				CAMTA2	MORN1
IL11RA	APOA1				PTK7	UBA1
NR2C1	ATP5F1D				CYP4Z1	RNF149
SRGN	FBXW4				OLFML2A	DOHH
UIMC1	CPTP				ASNS	SLC12A7
TLNRD1	NFATC1				CD2	DHDDS
RMDN2	SLC45A4				NREP	TANC2
RNF138	H3-4				TMEM121	CAPZA1
DSC2	VASN				TMEM106A	FAT2
AC009879.3	RGL1				FAM234B	Human_newGene_500933
PLEKHO2	ANKRD66				FAHD1	FUS
MFSD1	NSFL1C				NTM	IGBP1
FCGR1A	FKBP1A				ZNF385A	NOMO1
C12orf76	SLC4A11				MPP3	KAT8
SNAI1	GAGE12H				RPP40	Human_newGene_1730609
KIF9	DCAF8L2				LIPH	MCRS1
PIP5K1B	PCDH18				RREB1	FUBP1
CACNA2D4	MYL5				SMIM10L2A	ACAP1
CACNA1C	KCNA1				YWHAB	CRNKL1
H2BC12	TCHP				UBE2V2	Human_newGene_1323340
C1orf226	VSTM4				FGR	Human_newGene_55370
TMEM147	VDAC2				RNF144B	CEP68
ARMC6	TBC1D19				IVD	DGKD
CDS1	LSM8				Human_newGene_313127	H2AC11
RTN4RL2	CLEC2B				KCNQ3	MAML3
ITGA4	H2BC11				ORMDL1	EGFLAM
PSMD14	COPS9				CEP295	Human_newGene_1593877
OPN3	CIAPIN1				KCNC2	TEKT3
ZNF438	PYGO2				ZBTB12	PKD1
HRCT1	PBXIP1				DHX33	ATAD3A
KPTN	KLHDC7B				SEC16B	MED25
AL662899.1	OR52K1				FHL3	LILRB1
ABHD16A	MRPL10				KCTD13	BICDL1
ANGPTL4	ZNF296				ANO1	POU6F2
C10orf143	MLF1				NEBL	RARRES2
CD28	NLRX1				TMED1	OR4F15
PDLIM2	TMEM14A				USP27X	PSG8
CCND2	ZNF490				OLR1	TSC22D4
BZW2	SERTAD1				DYNLT1	CLN8
ANPEP	RAB37				REPIN1	Human_newGene_1078810
DYRK2	Human_newGene_141063				MRPL23	CD200
YEATS4	GLRX				PET100	AQP6
LTN1	CLEC2L				FCGR3A	MAB21L2
TSEN15	SRGAP1				BCL7A	CARS1
SLC35D2	DDX23				HARS2	AP3S2
GSS	SCNM1				PCDHB2	EML5
TLR1	UBE3B				RTEL1-TNFRSF6B	ADAMTS5
RNF145	PRDX6				BAHCC1	ADAMTS1
GRAP	PRAMEF5				PPEF1	H4C5
FBXO38	NUDCD2				ABHD17B	ANKRD16
AP1M2	TRMT6				VIPR2	ACER3
TBC1D25	DMBT1				ZNF500	FOSL1
CDH1	EXOC2				USP10	ATP6V1B2
TAZ	BAG3				NOSTRIN	AKIRIN2
CLEC11A	NLGN2				BCCIP	THOC6
AL031178.1	PDP1				APEH	TRAF7
GPN1	TMEM67				BORCS8-MEF2B	IMMT
ADHFE1	PAX5				SLC20A2	PNPLA2
DNAJC5B	Human_newGene_913065				FBN2	ATP13A3
PIGK	VASP				MAL2	HYKK
OLFML2B	COX14				SLC39A13	STRN
AC027644.4	Human_newGene_585332				CIAO2A	GANC
TRPC3	GADD45GIP1				DNAH1	PPP1R1B
RAB20	ATP8A1				PPP4R4	EPRS1
BICRA	KLHDC7A				JPT2	Human_newGene_1406194
LPIN2	ZNF236				SMYD3	HADHB
METTL4	PRKCG				COX10	BEND4
CSPG4	RPAP3				Human_newGene_71633	Human_newGene_286646
PTK6	TBX2				TK1	ZC3H8
IDE	PLRG1				NT5DC2	ANKRD36C
INHBB	Human_newGene_68504				NEK5	GCSAM
FUBP3	ZNF829				ZNF785	SAMD15
NUP62	ATP5MC2				TRAPPC6A	B4GALNT3
HSPG2	Human_newGene_141162				ZBED3	ULK3
CNST	ARL5C				SMPD4	SYT13
ATF7IP2	TUBGCP4				ZNF195	UBALD1
CHST15	CBWD3				H2AC14	FXYD5
TCP11L1	TTLL12				MAP10	STX4
CEP192	GCSH				FAM50B	TNK2
TMSB10	LIN7A				BUB3	PYCARD
MRPL44	SNAPC1				FASTKD5	HIBADH
FBXO46	TRPA1				DUSP6	CRIM1
TMEM134	DCK				TBCE	MYB
TIA1	PIGR				IKBKE	WBP1L
PDE8B	NOTCH2NLB				DNASE1	Human_newGene_243798
LRP2	COPB2				ITGB4	ZNF280C
VARS2	ITPR1				TMEM47	EYS
SCRN3	SF3B6				SELENOS	ITGA6
FHL2	H3C13				CHSY1	Human_newGene_95030
CNPPD1	TMEM100				PTCD2	RAB14
MLPH	ANAPC16				CLEC5A	ROBO4
ZNF383	Human_newGene_1077193				MRRF	MEIOC
WDR35	Human_newGene_314978				FNTB	HLA-DPB1
LDAH	ALCAM				MDGA1	FUT4
TOR3A	PANK3				NCKIPSD	ASB13
PPP4C	H3C12				CYP24A1	SRA1
SULF2	SMIM13				MAN2B1	MAP4K5
CCT5	PAPSS2				ATP6V0B	HDAC2
NOMO2	NEDD4				TFAP2C	HAND2
MRTO4	OR4K5				QTRT2	TCEA2
GJA1	ZBTB33				TONSL	ITPK1
C1orf131	TALDO1				Human_newGene_97970	ZBTB7B
LGALS7B	SAT2				EVA1B	THOC2
ZNF552	SIX1				MED12	SZT2
MPLKIP	GFOD1				SPDL1	PRR13
FAM107A	CIAO1				UMPS	TFPI
M6PR	SNRPF				B4GALT7	DDX31
CDCA5	LCTL				LURAP1L	MRPS2
TRIM27	TMEM109				PARG	NMNAT1
Human_newGene_1307470	MDP1				PDIA4	Human_newGene_862958
Human_newGene_1656698	DNAJC3				CHKB-CPT1B	IPO9
ADPRH	ZNF117				TDRD7	HLA-A
XPO5	MACROD2				SCUBE2	PDE1C
ZNF8	ZNF131				ZNF440	TBC1D7
ATP13A2	C6orf136				MMP9	THSD8
C8orf48	Human_newGene_1622911				IKZF2	Human_newGene_285068
MFHAS1	GIT1				BRMS1	CAND1
RAB8A	PEX5				CEP135	OPHN1
RIDA	IL7R				FAM241A	SMARCA1
ARFIP2	TANGO6				ATXN1L	TERF1
TRIM5	SH3BGRL3				HAGHL	SCD
CHCHD1	PPP1R11				ANTKMT	SREBF2
RBAK	RNF39				ETV4	CAMK2N1
PGBD1	Human_newGene_227397				P3H1	TCP11L2
TAPBPL	MATR3				Human_newGene_907952	CYP4F22
SUPT20H	GIPC2				MTMR6	MUC4
GGT5	Human_newGene_139564				TFEC	KCNC4
SUSD2	DZIP1				ADAP1	Human_newGene_1773272
FABP7	KMT5C				ANKEF1	TP53BP2
SLC45A4	CEP350				DMTF1	AKR1A1
FKBP1A	ACVR2B				COL1A1	PSD3
SFR1	RBM6				ST3GAL5	ERVK3-1
SIMC1	SRP54				THTPA	RPL22L1
C11orf49	PCK2				KLK12	RBM33
TBC1D19	GIMAP2				NAT2	ZNF618
TTLL1	UST				SUMO3	TTN
RAB5IF	UBE2D1				KHNYN	COX6B1
STOM	MSR1				PWP2	ZFAND2B
CAP2	MTA3				RGS11	MID1IP1
CSF1R	ZC3H10				RPAP1	TCEAL9
SDHAF3	SLC18A3				H3C15	RALGDS
TNFSF15	Human_newGene_81827				HGS	PRKDC
GLCCI1	HENMT1				Human_newGene_926686	APLNR
H2BC11	PSMD13				NTHL1	DLGAP2
URM1	EFNB2				XKR8	PRAMEF17
CRTAM	TNFAIP8L1				FAM234A	PRAMEF20
MSH5-SAPCD1	MEOX2				ZNF154	AIF1
TATDN2	TOX4				PRXL2B	Human_newGene_61252
ADAP2	CTSC				TNFRSF14	GREB1L
PYGO2	SNAP47				SLC4A8	ESCO1
MROH1	DDX39A				UBE2Z	OSBPL1A
DTX2	ACOT9				FAM98C	SERPINB3
PRR12	S100A9				TSPAN15	ELAVL1
C6orf226	TMEM68				PGAM1	NAV3
ARHGEF39	RFC1				TP53I13	OR10W1
ALAS1	SLC37A3				OLFM3	HECTD3
THY1	DNAAF2				GATA3	CDC73
HOXB9	P2RX7				PRKAA1	NOMO3
PET117	PSPC1				LCLAT1	RBMX2
GRAMD2B	Human_newGene_905045				THUMPD2	MEF2A
DAP3	TOPORS				Human_newGene_1696068	CS
LRRC8C	RNASEK				COL4A6	MRAS
MCTP1	FOXJ2				UBE2M	Human_newGene_1672183
ENOSF1	FARSA				MAN2C1	MFSD14B
HSD17B7	APOL6				EFNA4	PSKH1
ZNF490	INF2				RWDD2B	OR2A42
MALT1	SSH2				HIGD1B	KIAA1671
S100A14	SKAP1				MUC16	TCEAL8
DCP2	Human_newGene_1686572				ANXA8	PFDN1
Human_newGene_1437860	CNR2				KIZ	COG8
ZBTB22	Human_newGene_1687039				Human_newGene_461617	GMPS
[truncated: 2,243 more rows]
