# Supplementary material for: Integrated transcriptomics, proteomics, and functional analysis to characterize the tissue‐specific small extracellular vesicle network of breast cancer
Source: MedComm (2020). 2023 Dec 3;4(6):e433. doi: 10.1002/mco2.433 (PMC10694390; doi:10.1002/mco2.433)
Supplement: Supplementary file 3 — Supporting Information [file MCO2-4-e433-s003.xlsx]

## Sheet: Sheet1
Table S3. List of upregulated and downregulated proteins in T-sEVs (versus N-sEVs)
uniport ID	log2(FC)	p-value	T-sEVs versus N-sEVs
A0AVT1	1.0645	0.0168735	upregulated
A6NHQ2	2.035	0.014936	upregulated
O00148	1.73906	0.0484541	upregulated
O00182	1.28187	0.00648794	upregulated
O00303	1.33301	0.0393506	upregulated
O00408	5.8584	0.0199733	upregulated
O00461	1.34221	0.0231942	upregulated
O00487	1.28593	0.017459	upregulated
O00541	1.26027	0.0352311	upregulated
O00571	1.6821	0.0187621	upregulated
O00754	1.67063	0.00275798	upregulated
O14656	1.29188	0.0413267	upregulated
O14657	1.03396	0.0324658	upregulated
O14773	1.29513	0.0192493	upregulated
O14818	1.30788	0.00728348	upregulated
O14920	1.60565	0.0270739	upregulated
O14980	3.02225	0.0413618	upregulated
O15014	1.21693	0.000717332	upregulated
O15121	1.70036	0.0344916	upregulated
O15143	1.97104	0.00259016	upregulated
O15144	1.4502	0.0469953	upregulated
O15145	1.66944	0.0224095	upregulated
O15155	1.12468	0.0306536	upregulated
O15269	1.46729	0.00624222	upregulated
O15270	1.90291	0.00664519	upregulated
O15321	1.68437	0.00797602	upregulated
O15511	1.00371	0.0204956	upregulated
O15533	2.94602	0.000671144	upregulated
O43143	2.37454	0.030826	upregulated
O43278	1.95831	0.00509562	upregulated
O43300	1.48924	0.017762	upregulated
O43505	1.63701	0.0177421	upregulated
O43719	1.54315	0.0179575	upregulated
O43760	1.72695	0.00129979	upregulated
O43776	2.36303	0.0165145	upregulated
O43815	1.59359	0.0262777	upregulated
O43852	1.20952	0.0387914	upregulated
O43861	1.12126	0.00454723	upregulated
O60476	2.0287	0.0407107	upregulated
O60568	1.69481	0.0348338	upregulated
O60704	1.61973	0.0280164	upregulated
O60762	1.13271	0.0292697	upregulated
O60884	1.79887	0.0101188	upregulated
O75063	2.00687	0.0353334	upregulated
O75110	1.67857	0.0413514	upregulated
O75132	4.94397	0.0289014	upregulated
O75165	1.74874	0.0130695	upregulated
O75348	1.33236	0.0187816	upregulated
O75352	1.7602	0.0310145	upregulated
O75367	2.26148	0.0198067	upregulated
O75396	1.43122	0.0497853	upregulated
O75844	1.84444	0.0151374	upregulated
O75976	2.251	0.000166626	upregulated
O94766	2.21027	0.0370343	upregulated
O94832	1.86634	0.0203897	upregulated
O95154	4.86982	0.018345	upregulated
O95243	1.62131	0.0310389	upregulated
O95373	1.28407	0.0424763	upregulated
O95716	2.16726	0.0277009	upregulated
O95721	1.49555	0.00316339	upregulated
O95881	1.69884	0.00386888	upregulated
O96005	1.44518	0.0116991	upregulated
P01893	1.21352	0.0492267	upregulated
P01903	1.63775	0.0153957	upregulated
P02654	1.50956	0.0151887	upregulated
P02751	2.0505	0.00867851	upregulated
P02786	2.6975	0.00878107	upregulated
P04062	1.33301	0.0437757	upregulated
P04233	2.29515	0.00504773	upregulated
P04439	1.1734	0.0397089	upregulated
P04843	1.34325	0.028317	upregulated
P04844	1.44449	0.0157736	upregulated
P05161	2.11823	0.0241165	upregulated
P06401	2.66113	0.0241108	upregulated
P06681	1.9039	0.0247322	upregulated
P06753	1.73324	0.0265687	upregulated
P07237	1.24343	0.0176101	upregulated
P07333	1.51303	0.000196681	upregulated
P07602	1.35845	0.0409017	upregulated
P07686	1.48766	0.0366975	upregulated
P07814	1.05138	0.00230871	upregulated
P07858	1.88016	0.0116212	upregulated
P08151	3.2232	0.00550297	upregulated
P08195	1.47242	0.0156884	upregulated
P08238	1.61992	0.0427879	upregulated
P08708	1.739	0.0466502	upregulated
P08865	1.40183	0.0186763	upregulated
P09110	1.27605	0.0301673	upregulated
P09326	1.49089	0.0322238	upregulated
P09467	1.41845	0.027777	upregulated
P09874	1.9771	0.0160934	upregulated
P10253	1.52114	0.045495	upregulated
P10321	2.20057	0.0078171	upregulated
P10619	1.23332	0.0447699	upregulated
P11021	1.98695	0.00294863	upregulated
P11117	1.18943	0.0013823	upregulated
P11142	1.0548	0.0448858	upregulated
P11413	1.25714	0.0258992	upregulated
P11717	1.40315	0.00919581	upregulated
P12314	1.76309	0.0222475	upregulated
P13010	3.47428	0.00925925	upregulated
P13667	1.49353	0.0106868	upregulated
P13674	1.39851	0.0426443	upregulated
P13686	1.22038	0.029533	upregulated
P13796	2.709	0.0446172	upregulated
P13807	2.28564	0.0448426	upregulated
P14174	1.4671	0.00502796	upregulated
P14314	1.8646	0.0422068	upregulated
P14406	1.15319	0.0259309	upregulated
P14550	1.03614	0.00545314	upregulated
P14625	1.6682	0.0420319	upregulated
P14678	1.07273	0.0121066	upregulated
P15313	1.57666	0.00185001	upregulated
P15531	1.39725	0.00184482	upregulated
P15880	2.51236	0.000649431	upregulated
P16278	1.69919	0.0146104	upregulated
P16615	1.90385	0.0244537	upregulated
P18085	1.40242	0.0343084	upregulated
P19105	1.91482	0.00149606	upregulated
P19823	1.62479	0.036375	upregulated
P19827	1.52273	0.0371061	upregulated
P19971	1.98576	0.00260345	upregulated
P20036	1.93417	0.0107008	upregulated
P20618	1.59767	0.0117318	upregulated
P20702	2.11858	0.00945747	upregulated
P21281	1.16521	7.29246e-05	upregulated
P21810	1.26415	0.0257054	upregulated
P22234	1.66766	0.00256105	upregulated
P22392	1.42698	0.00370314	upregulated
P23284	1.70488	0.0148152	upregulated
P24821	1.9434	0.0492629	upregulated
P24844	1.41468	0.0385422	upregulated
P25098	1.75165	0.0154304	upregulated
P25786	1.20457	0.0414079	upregulated
P25789	1.59776	0.0160372	upregulated
P26572	1.53347	0.0353463	upregulated
P26885	1.8254	0.00439121	upregulated
P27797	1.67387	0.00866283	upregulated
P27824	1.69674	0.018097	upregulated
P28066	1.36066	0.0112427	upregulated
P28068	2.12447	0.0113004	upregulated
P28070	1.49414	0.017028	upregulated
P28288	1.82969	0.0478257	upregulated
P28676	1.71798	0.00733635	upregulated
P29144	2.24418	0.01604	upregulated
P29466	1.40599	0.0238276	upregulated
P29728	1.77785	0.0290455	upregulated
P30040	1.87386	0.0251123	upregulated
P30050	1.43294	0.0218074	upregulated
P30101	1.96182	0.00395738	upregulated
P30511	1.49265	0.0092511	upregulated
P30533	2.16337	0.00707958	upregulated
P31943	1.33053	0.0141429	upregulated
P31995	1.06153	0.0166656	upregulated
P32942	1.08695	0.035434	upregulated
P33908	1.56456	0.00256701	upregulated
P35579	1.76555	0.0177123	upregulated
P35580	2.61912	0.0126927	upregulated
P35609	1.35855	0.0142735	upregulated
P35754	1.07728	0.0236624	upregulated
P36543	1.06633	0.0242133	upregulated
P38606	1.0864	0.0219007	upregulated
P40199	2.01958	0.0453082	upregulated
P40261	1.70608	0.00789163	upregulated
P41091	1.35687	0.0201938	upregulated
P41252	1.68457	0.0153891	upregulated
P43405	1.08388	0.0347074	upregulated
P46781	1.77741	0.0177433	upregulated
P46782	2.71071	0.0152592	upregulated
P46977	1.30397	0.0330147	upregulated
P48426	1.01042	0.0274638	upregulated
P48556	1.73835	0.0158734	upregulated
P48723	1.81553	0.00291735	upregulated
P48735	1.9044	0.0155857	upregulated
P48739	2.27347	0.00286771	upregulated
P49257	2.51297	0.00411456	upregulated
P49327	1.76577	0.00376373	upregulated
P49458	1.47789	0.0435561	upregulated
P49641	1.33524	0.0184315	upregulated
P49720	1.67041	0.0412621	upregulated
P49721	2.06712	0.00298164	upregulated
P49755	1.37718	0.00864726	upregulated
P49768	1.0534	0.0174835	upregulated
P50151	1.54887	0.00631593	upregulated
P50222	1.55752	0.0298226	upregulated
P50454	1.49938	0.0306124	upregulated
P51571	1.93198	0.00140086	upregulated
P51659	1.85727	0.0154945	upregulated
P51665	1.54376	0.0218854	upregulated
P51687	1.29432	0.00120352	upregulated
P52272	1.23271	0.0412373	upregulated
P53396	1.5469	0.00578357	upregulated
P53618	2.38149	0.0147513	upregulated
P53621	2.38705	0.00709645	upregulated
P55145	1.3294	0.049648	upregulated
P55212	2.79683	0.0267328	upregulated
P55327	1.162	0.0135559	upregulated
P55884	1.53269	0.0127959	upregulated
P56537	1.51972	0.0196066	upregulated
P57735	1.37868	0.0157088	upregulated
P60228	2.12447	0.034502	upregulated
P60660	2.31029	0.00245075	upregulated
P60842	1.21307	0.0173062	upregulated
P60900	1.09915	0.0495922	upregulated
P61158	1.20269	0.010217	upregulated
P61160	1.37304	0.0159196	upregulated
P61163	1.91561	0.01324	upregulated
P61421	2.03409	0.00094291	upregulated
P62244	2.20026	0.0249586	upregulated
P62269	2.61972	0.0337939	upregulated
P62341	1.99039	0.0337446	upregulated
P62826	1.56501	0.00494343	upregulated
P62875	2.32499	0.038546	upregulated
P62913	2.35303	0.0428497	upregulated
P63104	1.19385	0.0300332	upregulated
P63218	2.00652	0.00324978	upregulated
P63261	1.73751	0.00707636	upregulated
P67809	1.09533	0.0406377	upregulated
P67870	2.02537	0.0242538	upregulated
P68400	1.56769	0.0217856	upregulated
P78362	1.92929	0.0472295	upregulated
P78527	2.06557	0.0346975	upregulated
P78552	1.63991	0.0247974	upregulated
P79483	2.22906	0.000103403	upregulated
P80303	2.05404	0.00839319	upregulated
P83111	1.98999	0.0329838	upregulated
P84085	1.50893	0.0150999	upregulated
P98194	1.0658	0.036533	upregulated
Q00577	1.29171	0.03876	upregulated
Q00610	1.44581	0.0482071	upregulated
Q02224	1.24019	0.0115365	upregulated
Q02809	1.0313	0.0373526	upregulated
Q07065	1.12505	0.0128437	upregulated
Q09328	2.18383	0.0135134	upregulated
Q0VF96	2.42016	0.0375016	upregulated
Q10469	2.60304	0.00322862	upregulated
Q10471	2.2234	0.0149111	upregulated
Q10472	1.74958	0.0116983	upregulated
Q11201	1.7204	0.0207217	upregulated
Q12768	2.0291	0.031008	upregulated
Q13098	1.07851	0.0460349	upregulated
Q13162	1.51498	0.00301134	upregulated
Q13438	1.46818	0.0015945	upregulated
Q13488	1.3898	0.015352	upregulated
Q13616	1.01661	0.0381411	upregulated
Q13724	1.5756	0.0359609	upregulated
Q14126	1.05921	0.0220702	upregulated
Q14165	1.03695	0.0389883	upregulated
Q14240	1.42129	0.00304594	upregulated
Q14554	2.0571	0.00908853	upregulated
Q14571	2.36909	0.0331954	upregulated
Q14697	1.5366	0.00960239	upregulated
Q15006	1.5687	0.0217993	upregulated
Q15029	1.61906	0.0135403	upregulated
Q15063	2.83924	0.0476754	upregulated
Q15084	1.97829	0.000278609	upregulated
Q15102	1.81504	0.0153029	upregulated
Q15185	1.70773	0.0201639	upregulated
Q15363	1.17396	0.0442375	upregulated
Q15370	1.13905	0.0366751	upregulated
Q15393	2.46081	0.00447446	upregulated
Q15437	1.50572	0.0239661	upregulated
Q15904	1.3288	0.000599024	upregulated
Q16531	1.26131	0.0142438	upregulated
Q16540	1.30626	0.025855	upregulated
Q16610	1.44479	0.00426928	upregulated
Q16651	1.78338	0.003733	upregulated
Q16706	1.99653	0.0409151	upregulated
Q16740	1.20347	0.0458186	upregulated
Q16864	1.06889	0.0106888	upregulated
Q2M389	1.88257	0.0155611	upregulated
Q2TB10	2.33955	0.00280736	upregulated
Q30154	1.76294	0.00488061	upregulated
Q3YEC7	1.15448	0.030184	upregulated
Q53H96	1.80301	0.00321024	upregulated
Q5BKX6	1.36357	0.0168252	upregulated
Q5H8A4	1.30682	0.0446904	upregulated
Q5SWX8	1.67808	0.0339624	upregulated
Q5SY16	1.52998	0.0138496	upregulated
Q5T2W1	1.71046	0.0188857	upregulated
Q5TCX8	3.81412	0.0394335	upregulated
Q5VU43	1.35664	0.030718	upregulated
Q5VW38	1.8815	0.000813297	upregulated
Q5W111	2.19383	0.017557	upregulated
Q6NXT4	1.49861	0.0156309	upregulated
Q6P179	1.70299	0.0159005	upregulated
Q6P4E1	1.9853	0.0317889	upregulated
Q6PIU2	2.35101	0.00289473	upregulated
Q6UW02	1.30735	0.046774	upregulated
Q6UW68	2.04907	0.00744813	upregulated
Q6UWP7	1.0217	0.014856	upregulated
Q6UX71	2.03877	0.0365915	upregulated
Q6UXG2	1.53311	0.0147617	upregulated
Q6ZMG9	2.31373	0.00834534	upregulated
Q6ZMK1	1.56822	0.0104014	upregulated
Q6ZN18	1.05786	0.01632	upregulated
Q6ZRP7	2.29616	0.0350587	upregulated
Q6ZT21	1.4567	0.00166613	upregulated
Q6ZXV5	1.10879	0.0351928	upregulated
Q71DI3	1.56877	0.0246429	upregulated
Q71U36	1.7079	0.0123472	upregulated
Q7Z2K6	1.08355	0.0417826	upregulated
Q7Z2W9	1.69935	0.0094663	upregulated
Q7Z4W1	2.15196	0.0189522	upregulated
Q7Z6E9	2.68057	0.0116442	upregulated
Q7Z7H5	1.47014	0.0120493	upregulated
Q86SF2	3.00433	0.00784989	upregulated
Q86UE4	1.92085	0.0259262	upregulated
Q86V85	1.67523	0.00568105	upregulated
Q86VR2	1.17052	0.0392373	upregulated
Q86VX2	1.59422	0.0412326	upregulated
Q86X52	1.54065	0.045114	upregulated
Q8IU81	2.26886	0.0331673	upregulated
Q8IUE6	2.68589	0.000149206	upregulated
Q8IUX4	1.2907	0.0448912	upregulated
Q8IWB9	4.4348	0.0131964	upregulated
Q8IWE5	2.45849	0.00422589	upregulated
Q8IXB1	1.43031	0.0342965	upregulated
Q8IZ81	1.49304	0.00724829	upregulated
Q8IZA0	2.41692	0.00372722	upregulated
Q8N129	1.27425	0.0282452	upregulated
Q8N2K0	2.72276	0.00288453	upregulated
Q8N4Q0	2.17144	0.0345775	upregulated
Q8N5K1	1.83291	0.00391997	upregulated
Q8N6H7	1.43947	0.0159514	upregulated
Q8N983	1.65997	0.017538	upregulated
Q8NBJ4	2.16988	0.0234794	upregulated
Q8NBJ5	1.40406	1.09268e-05	upregulated
Q8NBJ7	2.34081	0.0191988	upregulated
Q8NBL1	1.33161	0.00682706	upregulated
Q8NBM8	1.72194	0.0334855	upregulated
Q8NBN3	1.59514	0.00938225	upregulated
Q8NC42	1.00227	0.0119105	upregulated
Q8NCL4	2.21618	0.00418093	upregulated
Q8NEW0	1.69936	0.0277504	upregulated
Q8TAD4	1.31297	0.0165292	upregulated
Q8TB96	1.32066	0.0149743	upregulated
Q8TBX8	1.42256	0.00964393	upregulated
Q8TC12	2.05443	0.019942	upregulated
Q8TCJ2	1.65414	0.0351251	upregulated
Q8TCT9	1.74832	0.0190456	upregulated
Q8TD19	1.71354	0.00757988	upregulated
Q8TD55	1.27425	0.0317049	upregulated
Q8TDP1	1.6648	0.0256162	upregulated
Q8TEM1	1.36263	0.00911243	upregulated
Q8TF61	1.42417	0.0105037	upregulated
Q8TF66	3.27769	0.00119699	upregulated
Q8WU39	2.47812	0.035248	upregulated
Q8WUY1	2.23849	0.00220506	upregulated
Q8WVQ1	2.26978	0.0121546	upregulated
Q8WZA1	1.69749	0.0422485	upregulated
Q92520	1.86465	0.0355946	upregulated
Q92604	1.49749	0.0376693	upregulated
Q92643	1.2296	0.0492304	upregulated
Q92692	1.93472	0.0269324	upregulated
Q92878	2.69851	0.0355727	upregulated
Q92882	1.17616	0.0214487	upregulated
Q93050	1.97164	0.0182111	upregulated
Q93077	1.46874	0.0201522	upregulated
Q93084	1.891	0.0033407	upregulated
Q969H8	2.0251	0.000241347	upregulated
Q969U7	1.30933	0.0199843	upregulated
Q969X5	1.51463	0.0274434	upregulated
Q96A33	1.9866	0.0306715	upregulated
Q96AY3	1.67942	0.03148	upregulated
Q96BY9	1.46578	0.0229914	upregulated
Q96CW1	1.54255	0.0405041	upregulated
Q96D15	1.3263	0.0363387	upregulated
Q96DZ1	1.5516	0.0128121	upregulated
Q96EC8	1.19218	0.00833549	upregulated
Q96EY1	1.93561	0.00011541	upregulated
Q96FW1	1.15313	0.0479741	upregulated
Q96G23	2.28659	0.0104133	upregulated
Q96GQ5	1.49659	0.0458076	upregulated
Q96H78	1.95228	0.0188719	upregulated
Q96HE7	2.05487	0.0446659	upregulated
Q96KA5	1.7288	0.0448054	upregulated
Q96N67	1.40081	0.0418272	upregulated
Q96RQ1	1.42964	0.0277929	upregulated
Q96RS0	1.3618	0.0264599	upregulated
Q96RW7	2.58812	0.029565	upregulated
Q96SL4	1.52674	0.0334346	upregulated
Q99442	2.01923	0.0124955	upregulated
Q99460	1.1229	0.0340637	upregulated
Q99523	1.54456	0.0252059	upregulated
Q99715	2.68461	0.0141453	upregulated
Q99735	1.50412	0.0120658	upregulated
Q99805	1.40115	0.00583657	upregulated
Q99943	1.11143	0.0484271	upregulated
Q9BPW8	1.85827	0.00960131	upregulated
Q9BRK5	1.05273	0.0253461	upregulated
Q9BRR6	1.97046	0.0119502	upregulated
Q9BT09	1.50841	0.0104709	upregulated
Q9BTU6	1.17701	0.0495113	upregulated
Q9BU23	1.35093	0.0353657	upregulated
Q9BUA6	1.71625	0.0169804	upregulated
Q9BV38	2.38427	0.0188646	upregulated
Q9BV40	1.94744	0.000279907	upregulated
Q9BVJ7	1.72595	0.027115	upregulated
Q9BVK6	1.68679	0.00806925	upregulated
Q9BX67	2.7203	0.0109674	upregulated
Q9BXJ8	1.11737	0.031471	upregulated
Q9BXN1	2.08064	0.0345791	upregulated
Q9BXS5	1.90807	0.0193401	upregulated
Q9BYC5	3.13776	0.0136485	upregulated
Q9C037	1.86136	0.0242838	upregulated
Q9GZM5	1.53356	0.0010835	upregulated
Q9H0U3	1.84654	0.0151493	upregulated
Q9H3F6	1.25402	0.0208846	upregulated
Q9H3N1	1.06383	0.0313782	upregulated
Q9H488	1.46269	0.0127219	upregulated
Q9H5V8	1.50742	0.00370643	upregulated
Q9H7D7	2.46164	0.0361562	upregulated
Q9H9B4	1.0646	0.0322994	upregulated
Q9H9Y2	1.2531	0.0242696	upregulated
Q9HCM3	1.2093	0.0266552	upregulated
Q9HCN8	1.56079	0.00439291	upregulated
Q9HCU5	1.72426	0.0128158	upregulated
Q9HD45	1.97597	0.014881	upregulated
Q9NPA0	1.08593	0.0249574	upregulated
Q9NPR9	1.56429	0.000479079	upregulated
Q9NQX5	2.18838	0.0350387	upregulated
Q9NR22	1.69555	0.0488333	upregulated
Q9NR45	1.48862	0.0253583	upregulated
Q9NR97	2.71695	0.0122315	upregulated
Q9NRB3	1.18954	0.0352196	upregulated
Q9NRD1	1.26571	0.0438937	upregulated
Q9NTJ5	2.22624	0.000899218	upregulated
Q9NV96	1.11282	0.0169487	upregulated
Q9NX52	1.95668	0.0371733	upregulated
Q9NX62	2.13641	0.0162268	upregulated
Q9NYJ8	2.50238	0.000186928	upregulated
Q9NYK5	1.61491	0.0419801	upregulated
Q9NYL4	1.75246	0.00122589	upregulated
Q9NYU2	1.30911	0.0342435	upregulated
Q9NZ32	1.17165	0.0432508	upregulated
Q9NZC3	1.01794	0.0103474	upregulated
Q9P253	2.43149	0.0385475	upregulated
Q9P2E5	1.84953	0.00667368	upregulated
Q9UBS4	1.67271	0.00765083	upregulated
Q9UBV2	1.79304	0.0418275	upregulated
Q9UGP8	2.10469	0.0104855	upregulated
Q9UHQ4	1.32173	0.0315443	upregulated
Q9UI14	2.85844	0.0368775	upregulated
Q9UIQ6	1.27605	0.0322048	upregulated
Q9UKM7	2.13717	0.00606301	upregulated
Q9UKX5	1.54251	0.037449	upregulated
Q9UM00	1.44328	0.0285802	upregulated
Q9UP52	3.00296	0.00639133	upregulated
Q9Y230	2.7309	0.042467	upregulated
Q9Y262	1.93353	0.0354308	upregulated
Q9Y265	2.89562	0.0163152	upregulated
Q9Y291	1.05728	0.0337615	upregulated
Q9Y2B0	2.2608	0.0159373	upregulated
Q9Y305	1.95668	0.0320744	upregulated
Q9Y3B3	1.71459	0.00686789	upregulated
Q9Y3E0	1.86959	0.0170304	upregulated
Q9Y3Q3	2.43758	8.3968e-05	upregulated
Q9Y3Z3	2.72555	0.0102821	upregulated
Q9Y450	1.1949	0.0179016	upregulated
Q9Y4L1	2.20065	0.0118536	upregulated
Q9Y5A7	1.79424	0.0226239	upregulated
Q9Y673	1.38323	0.0144152	upregulated
Q9Y678	2.42383	0.047657	upregulated
Q9Y6A9	1.0947	0.017043	upregulated
Q9Y6X5	1.30135	0.0244156	upregulated
Q9Y6Y8	3.3736	0.0203986	upregulated
A0A075B6I0	-2.2355	0.040651	downregulated
A0A075B6S2	-1.39084	0.0136674	downregulated
A0A087WSX0	-1.15233	0.0282161	downregulated
A0A0A0MS15	-1.64457	0.0398927	downregulated
A0A0B4J1V0	-2.05822	0.000332179	downregulated
A0A0B4J1V6	-1.71361	0.0481495	downregulated
A0A0B4J1Y9	-1.01095	0.0476505	downregulated
A0A0C4DH29	-1.61273	0.00470811	downregulated
A0A0C4DH36	-1.55829	0.0432203	downregulated
A0A0C4DH42	-1.38212	0.043313	downregulated
A0A0C4DH67	-1.65936	0.0479969	downregulated
A0A0C4DH69	-1.25163	0.00146247	downregulated
A0A0C4DH72	-1.82121	0.0309627	downregulated
A0AV02	-1.42648	0.0180216	downregulated
A0M8Q6	-2.07852	0.0138805	downregulated
A0MZ66	-5.09707	0.025391	downregulated
A2IDD5	-1.32963	0.0165488	downregulated
A6NMZ7	-2.6274	0.0475964	downregulated
O00499	-2.51253	0.03977	downregulated
O14558	-1.49182	0.0295271	downregulated
O14910	-1.28978	0.0141762	downregulated
O43175	-1.45145	0.00245174	downregulated
O60240	-2.14626	0.0376069	downregulated
O75909	-1.00077	0.017498	downregulated
O95196	-1.95179	0.0305421	downregulated
P01040	-1.48842	0.00323816	downregulated
P01591	-2.06107	0.0272004	downregulated
P01701	-2.34679	0.00695879	downregulated
P01706	-1.96586	0.00188954	downregulated
P01714	-1.49293	0.01285	downregulated
P01762	-1.53916	0.0355687	downregulated
P01780	-1.81271	0.0200285	downregulated
P01861	-1.54738	0.0210693	downregulated
P02760	-1.4957	0.0206259	downregulated
P04211	-1.75741	0.0244076	downregulated
P04921	-1.35725	0.0325078	downregulated
P06312	-1.41638	0.0146495	downregulated
P08294	-1.38289	0.0127481	downregulated
P08473	-2.03859	0.022813	downregulated
P08493	-1.66485	0.0424283	downregulated
P08582	-1.67811	0.038434	downregulated
P08729	-1.62014	0.0292298	downregulated
P09237	-1.10156	0.0258429	downregulated
P0DOX8	-1.11884	0.0222805	downregulated
P10301	-1.63248	0.0307286	downregulated
P14415	-1.23798	0.0197076	downregulated
P15924	-1.21875	0.0125631	downregulated
P16144	-1.5093	0.032028	downregulated
P16157	-2.45398	0.0194733	downregulated
P16452	-2.30779	0.0358543	downregulated
P18507	-1.21652	0.0304701	downregulated
P20839	-2.24204	0.0100042	downregulated
P21589	-1.33282	0.0117897	downregulated
P21817	-1.57461	0.0192218	downregulated
P22748	-1.70114	0.00666928	downregulated
P27338	-1.54918	0.048362	downregulated
P28289	-1.58848	0.00471562	downregulated
P28906	-1.71586	0.00331078	downregulated
P35900	-2.00555	0.0421915	downregulated
P51636	-2.27968	0.0337768	downregulated
P54289	-1.21742	0.02897	downregulated
P81605	-1.07096	0.028733	downregulated
Q01814	-1.4691	0.0233669	downregulated
Q02318	-2.131	0.0376277	downregulated
Q03135	-1.33821	0.0414459	downregulated
Q05DH4	-3.69507	0.0276561	downregulated
Q06546	-2.02606	0.0492995	downregulated
Q0P651	-1.56922	0.0227241	downregulated
Q12802	-2.77532	0.033593	downregulated
Q12955	-1.38803	0.000608703	downregulated
Q14789	-1.49228	0.0156349	downregulated
Q15828	-1.60269	0.00959891	downregulated
Q16555	-1.48327	0.0162699	downregulated
Q16787	-1.25455	0.0392943	downregulated
Q2M1P5	-1.20118	0.0420629	downregulated
Q5JV73	-1.21039	0.0354382	downregulated
Q5T200	-2.29795	0.0176184	downregulated
Q5TZA2	-1.81847	0.0192319	downregulated
Q5VU57	-1.28397	0.0427228	downregulated
Q5VUD6	-1.5825	0.0208426	downregulated
Q60I27	-1.60768	0.00952512	downregulated
Q6DKK2	-1.39881	0.0470463	downregulated
Q6P4R8	-2.83512	0.011305	downregulated
Q6UWR7	-2.57301	0.00940101	downregulated
Q6UX06	-1.67535	0.0280125	downregulated
Q7L1W4	-1.46674	0.0148052	downregulated
Q8IY17	-1.98317	0.0369979	downregulated
Q8IYU8	-1.92239	0.0444845	downregulated
Q8IZ07	-1.09241	0.00761821	downregulated
Q8IZ69	-1.17042	0.0315274	downregulated
Q8N5I4	-1.86974	0.0322006	downregulated
Q8N6Y2	-2.49084	0.014132	downregulated
Q8ND30	-1.2033	0.0436525	downregulated
Q8TE77	-1.31047	0.0164431	downregulated
Q8TED0	-1.24483	0.00607976	downregulated
Q8WVK2	-1.14724	0.0385139	downregulated
Q8WVT3	-1.96725	0.00108065	downregulated
Q8WVX9	-4.93117	0.00860915	downregulated
Q969X1	-1.12771	0.0450676	downregulated
Q96GC9	-2.72637	0.00109693	downregulated
Q96JA1	-2.37576	0.0448753	downregulated
Q96MM6	-1.04269	0.0380197	downregulated
Q96Q06	-2.15713	0.0364792	downregulated
Q96RY5	-1.98096	0.00386566	downregulated
Q96S15	-1.00883	0.0301006	downregulated
Q99102	-1.11612	0.00776952	downregulated
Q99963	-2.36908	0.00586348	downregulated
Q9BUT1	-1.61456	0.00114821	downregulated
Q9C0D5	-1.75586	0.0077066	downregulated
Q9C0K0	-1.71872	0.0190383	downregulated
Q9H0I9	-1.20402	0.000529082	downregulated
Q9HAU0	-1.00915	0.023608	downregulated
Q9NUP7	-1.8739	0.0190476	downregulated
Q9NVS2	-2.44295	0.00252359	downregulated
Q9NWK9	-1.90579	0.0100752	downregulated
Q9UBC1	-1.70292	0.00962372	downregulated
Q9UN36	-1.43404	0.0255174	downregulated
Q9UPA5	-1.35966	0.00333508	downregulated
Q9UQ26	-1.49379	0.0242557	downregulated
Q9UQE7	-1.93098	0.00176057	downregulated
Q9Y3C4	-2.51749	0.00580804	downregulated
